# Supplementary material for: Dihydro­myricetin hexa­acetate
Source: Acta Crystallogr Sect E Struct Rep Online. 2010 Sep 25;66(Pt 10):o2627. doi: 10.1107/S1600536810037578 (PMC2983347; doi:10.1107/S1600536810037578)
Supplement: Supplementary file 1 [file e-66-o2627-sup1.cif]

##############################################################################
###                                                                        ###
###        Electronic paper (Acta Crystallographica Section E)             ###
###                                                                        ###
##############################################################################
#                                                                            #
# This CIF contains the data in a paper accepted for publication in Acta     #
# Crystallographica Section E. It conforms to the requirements of Notes      #
# for Authors for Section E, and has been peer reviewed under the auspices   #
# of the IUCr Commission on Journals.                                        #
#                                                                            #
# Full details of the Crystallographic Information File format               #
# are given in the paper "The Crystallographic Information File (CIF):       #
# a New Standard Archive File for Crystallography" by S. R. Hall, F. H.      #
# Allen and I. D. Brown [Acta Cryst. (1991), A47, 655-685].                  #
#                                                                            #
# The current version of the core CIF dictionary is obtainable from          #
# ftp://ftp.iucr.org/pub/cif_core.dic. The current version number is 2.4.    #
#                                                                            #
# Software is freely available for graphical display of the structure(s) in  #
# this CIF.  For information consult the CIF home page http://www.iucr.org/  #
# cif/home.html                                                              #
#                                                                            #
# This file may be used for bona fide research purposes within the           #
# scientific community so long as proper attribution is given to the journal # 
# article from which it was obtained.                                        #
#                                                                            #
##############################################################################
                                             
data_I
_audit_creation_method     SHELXL-97
_chemical_name_systematic
;
2,3-diacetoxy-5-[(2<i>RS</i>,3<i>RS</i>)-3,5,7-triacetoxy-
4-oxochromen-2-yl]phenyl acetate
;
_chemical_name_common
;
(2<i>RS</i>,3<i>RS</i>)-3,5,7-triacetoxy-2-(3,4,5-
triacetoxyphenyl)-4<i>H</i>-1-benzopyran-4-one or
dihydromyricetin hexaacetate
;
_chemical_formula_moiety     'C27 H24 O14'
_chemical_formula_sum     'C27 H24 O14'
_chemical_formula_iupac     'C27 H24 O14'
_chemical_formula_weight     572.46
_chemical_melting_point_gt     436
_chemical_melting_point_lt     440
_symmetry_cell_setting     triclinic
_symmetry_space_group_name_H-M     'P -1'
_symmetry_space_group_name_Hall     '-P 1'
loop_
    _symmetry_equiv_pos_as_xyz
    'x, y, z'
    '-x, -y, -z'
_cell_length_a     7.7979(2)
_cell_length_b     11.6652(3)
_cell_length_c     16.2083(4)
_cell_angle_alpha     96.8890(10)
_cell_angle_beta     97.6000(10)
_cell_angle_gamma     109.0850(10)
_cell_volume     1359.97(6)
_cell_formula_units_Z     2
_cell_measurement_reflns_used     7407
_cell_measurement_theta_min     2.454
_cell_measurement_theta_max     30.441
_cell_measurement_temperature     150(2)
_exptl_crystal_description     'Plate'
_exptl_crystal_colour     'Colourless'
_exptl_crystal_size_max     0.21
_exptl_crystal_size_mid     0.21
_exptl_crystal_size_min     0.09
_exptl_crystal_density_diffrn     1.398
_exptl_crystal_density_meas     ?
_exptl_crystal_density_method     'not measured'
_exptl_crystal_F_000     596
_exptl_absorpt_coefficient_mu     0.115
_exptl_absorpt_correction_type     multi-scan
_exptl_absorpt_process_details     '(<i>SADABS</i>; Bruker, 2001)'
_exptl_absorpt_correction_T_min     0.976
_exptl_absorpt_correction_T_max     0.989
_exptl_special_details
;
;
_diffrn_ambient_temperature     150(2)
_diffrn_radiation_type     MoK\a
_diffrn_radiation_wavelength     0.71073
_diffrn_radiation_source     'fine-focus sealed tube'
_diffrn_radiation_monochromator     graphite
_diffrn_measurement_device_type     'Bruker Kappa APEXII CCD diffractometer'
_diffrn_measurement_method     '\f scans and \w scans with \k offsets'
_diffrn_detector_area_resol_mean     ?
_diffrn_reflns_number     16120
_diffrn_reflns_av_R_equivalents     0.0414
_diffrn_reflns_av_sigmaI/netI     0.0408
_diffrn_reflns_theta_min     2.91
_diffrn_reflns_theta_max     27.00
_diffrn_reflns_theta_full     27.00
_diffrn_measured_fraction_theta_max     0.990
_diffrn_measured_fraction_theta_full     0.990
_diffrn_reflns_limit_h_min     -9
_diffrn_reflns_limit_h_max     9
_diffrn_reflns_limit_k_min     -14
_diffrn_reflns_limit_k_max     14
_diffrn_reflns_limit_l_min     -20
_diffrn_reflns_limit_l_max     20
_refine_special_details
;
Refinement of <i>F</i>^2^ against ALL reflections. The weighted <i>R</i>-factor
<i>wR</i> and goodness of fit <i>S</i> are based on <i>F</i>^2^, conventional
<i>R</i>-factors <i>R</i> are based on <i>F</i>, with <i>F</i> set to zero for
negative <i>F</i>^2^. The threshold expression of <i>F</i>^2^ > \s
(<i>F</i>^2^) is used only for calculating <i>R</i>-factors (gt) <i>etc</i>.
and is not relevant to the choice of reflections for refinement.
<i>R</i>-factors based on <i>F</i>^2^ are statistically about twice as large
as those based on <i>F</i>, and <i>R</i>- factors based on ALL data will be
even larger.
;
_reflns_number_total     5856
_reflns_number_gt     4761
_reflns_threshold_expression     I>2\s(I)
_refine_ls_structure_factor_coef     Fsqd
_refine_ls_matrix_type     full
_refine_ls_R_factor_all     0.0524
_refine_ls_R_factor_gt     0.0404
_refine_ls_wR_factor_gt     0.1014
_refine_ls_wR_factor_ref     0.1096
_refine_ls_goodness_of_fit_ref     1.033
_refine_ls_restrained_S_all     1.033
_refine_ls_number_reflns     5856
_refine_ls_number_parameters     377
_refine_ls_number_restraints     0
_refine_ls_number_constraints     90
_refine_ls_hydrogen_treatment     constr
_refine_ls_weighting_scheme     calc
_refine_ls_weighting_details
         'calc w=1/[\s^2^(Fo^2^)+(0.0452P)^2^+0.5506P] where P=(Fo^2^+2Fc^2^)/3'
_atom_sites_solution_hydrogens     difmap
_atom_sites_solution_primary     direct
_atom_sites_solution_secondary     difmap
_refine_ls_shift/su_max     0.001
_refine_ls_shift/su_mean     0.000
_refine_diff_density_max     0.298
_refine_diff_density_min     -0.320
_refine_ls_extinction_method     SHELXL
_refine_ls_extinction_coef     0.0070(16)
_refine_ls_extinction_expression
                                  'Fc^*^=kFc[1+0.001xFc^2^\l^3^/sin(2\q)]^-1/4^'
loop_
    _atom_type_symbol
    _atom_type_description
    _atom_type_scat_dispersion_real
    _atom_type_scat_dispersion_imag
    _atom_type_scat_source
    'C' 'C' 0.0033 0.0016
                         'International Tables Vol C Tables 4.2.6.8 and 6.1.1.4'
    'H' 'H' 0.0000 0.0000
                         'International Tables Vol C Tables 4.2.6.8 and 6.1.1.4'
    'O' 'O' 0.0106 0.0060
                         'International Tables Vol C Tables 4.2.6.8 and 6.1.1.4'
_computing_data_collection     '<i>APEX2</i> (Bruker, 2007)'
_computing_cell_refinement     '<i>SAINT</i> (Bruker, 2007)'
_computing_data_reduction     '<i>SAINT</i>  (Bruker, 2007)'
_computing_structure_solution     '<i>SHELXS97</i> (Sheldrick, 2008)'
_computing_structure_refinement     '<i>SHELXL97</i> (Sheldrick, 2008)'
_computing_molecular_graphics     '<i>SHELXTL-Plus</i> (Sheldrick, 2008)'
_computing_publication_material     '<i>SHELXTL-Plus</i> (Sheldrick, 2008)'
loop_
    _atom_site_type_symbol
    _atom_site_label
    _atom_site_fract_x
    _atom_site_fract_y
    _atom_site_fract_z
    _atom_site_U_iso_or_equiv
    _atom_site_adp_type
    _atom_site_calc_flag
    _atom_site_refinement_flags
    _atom_site_occupancy
    _atom_site_disorder_assembly
    _atom_site_disorder_group
    O O1 0.72782(15) 0.50439(9) 0.17597(6) 0.0248(2) Uani d . 1 . .
    O O2 0.82930(16) 0.23522(10) 0.02789(7) 0.0285(3) Uani d . 1 . .
    O O3 0.69164(15) 0.73102(9) -0.04552(6) 0.0249(2) Uani d . 1 . .
    O O4 0.88884(16) 0.87775(10) 0.06016(7) 0.0332(3) Uani d . 1 . .
    O O5 0.81318(15) 0.36393(9) -0.10513(6) 0.0243(2) Uani d . 1 . .
    O O6 0.53693(17) 0.21507(11) -0.11517(8) 0.0395(3) Uani d . 1 . .
    O O7 0.77402(16) 0.20741(10) 0.18599(7) 0.0276(3) Uani d . 1 . .
    O O8 1.0734(2) 0.22913(14) 0.20952(9) 0.0503(4) Uani d . 1 . .
    O O9 0.86595(16) 0.57686(10) 0.49672(6) 0.0275(3) Uani d . 1 . .
    O O10 0.84901(17) 0.73527(11) 0.43165(7) 0.0320(3) Uani d . 1 . .
    O O11 0.57423(16) 0.40577(11) 0.53218(6) 0.0275(3) Uani d . 1 . .
    O O12 0.7581(2) 0.30683(15) 0.57861(8) 0.0540(4) Uani d . 1 . .
    O O13 0.36896(15) 0.19986(10) 0.41469(7) 0.0294(3) Uani d . 1 . .
    O O14 0.50639(19) 0.06354(12) 0.37879(10) 0.0475(4) Uani d . 1 . .
    C C1 0.7183(2) 0.61969(13) 0.06911(9) 0.0220(3) Uani d . 1 . .
    H H1 0.6996 0.6799 0.1083 0.026 Uiso calc R 1 . .
    C C2 0.7256(2) 0.63424(13) -0.01355(9) 0.0206(3) Uani d . 1 . .
    C C3 0.7503(2) 0.54634(13) -0.07242(9) 0.0213(3) Uani d . 1 . .
    H H3 0.7523 0.5575 -0.1294 0.026 Uiso calc R 1 . .
    C C4 0.77163(19) 0.44346(13) -0.04645(9) 0.0200(3) Uani d . 1 . .
    C C5 0.76921(19) 0.42384(13) 0.03763(9) 0.0193(3) Uani d . 1 . .
    C C6 0.8072(2) 0.32072(13) 0.07019(9) 0.0210(3) Uani d . 1 . .
    C C7 0.8197(2) 0.32839(14) 0.16601(9) 0.0240(3) Uani d . 1 . .
    H H7 0.9469 0.3811 0.1961 0.029 Uiso calc R 1 . .
    C C8 0.6793(2) 0.38156(13) 0.19367(9) 0.0226(3) Uani d . 1 . .
    H H8 0.5555 0.3313 0.1589 0.027 Uiso calc R 1 . .
    C C9 0.7390(2) 0.51454(13) 0.09333(9) 0.0203(3) Uani d . 1 . .
    C C10 0.7732(2) 0.84986(14) -0.00181(10) 0.0256(3) Uani d . 1 . .
    C C11 0.6960(3) 0.93267(16) -0.04461(13) 0.0430(5) Uani d . 1 . .
    H H11A 0.7555 1.0174 -0.0139 0.064 Uiso calc R 1 . .
    H H11B 0.5628 0.9064 -0.0454 0.064 Uiso calc R 1 . .
    H H11C 0.7187 0.9288 -0.1027 0.064 Uiso calc R 1 . .
    C C12 0.6877(2) 0.24719(15) -0.13283(10) 0.0281(3) Uani d . 1 . .
    C C13 0.7670(3) 0.17287(17) -0.18755(11) 0.0388(4) Uani d . 1 . .
    H H13A 0.8635 0.1541 -0.1526 0.058 Uiso calc R 1 . .
    H H13B 0.8201 0.2199 -0.2299 0.058 Uiso calc R 1 . .
    H H13C 0.6693 0.0959 -0.2161 0.058 Uiso calc R 1 . .
    C C14 0.9157(3) 0.16750(17) 0.20681(10) 0.0327(4) Uani d . 1 . .
    C C15 0.8447(3) 0.04084(18) 0.22644(12) 0.0477(5) Uani d . 1 . .
    H H15A 0.9488 0.0144 0.2444 0.072 Uiso calc R 1 . .
    H H15B 0.7653 -0.0158 0.1759 0.072 Uiso calc R 1 . .
    H H15C 0.7735 0.0405 0.2719 0.072 Uiso calc R 1 . .
    C C16 0.6647(2) 0.38600(14) 0.28534(9) 0.0216(3) Uani d . 1 . .
    C C17 0.7826(2) 0.48387(14) 0.34725(9) 0.0227(3) Uani d . 1 . .
    H H17 0.8803 0.5474 0.3329 0.027 Uiso calc R 1 . .
    C C18 0.7543(2) 0.48648(14) 0.42975(9) 0.0226(3) Uani d . 1 . .
    C C19 0.6149(2) 0.39279(14) 0.45148(9) 0.0221(3) Uani d . 1 . .
    C C20 0.5068(2) 0.29293(14) 0.39022(10) 0.0231(3) Uani d . 1 . .
    C C21 0.5276(2) 0.29052(14) 0.30684(9) 0.0235(3) Uani d . 1 . .
    H H21 0.4484 0.2239 0.2645 0.028 Uiso calc R 1 . .
    C C22 0.9069(2) 0.69928(14) 0.49122(10) 0.0253(3) Uani d . 1 . .
    C C23 1.0292(2) 0.77456(15) 0.57159(10) 0.0307(4) Uani d . 1 . .
    H H23A 1.0586 0.8623 0.5690 0.046 Uiso calc R 1 . .
    H H23B 1.1436 0.7560 0.5794 0.046 Uiso calc R 1 . .
    H H23C 0.9659 0.7549 0.6192 0.046 Uiso calc R 1 . .
    C C24 0.6593(2) 0.36239(15) 0.59285(10) 0.0282(3) Uani d . 1 . .
    C C25 0.6109(3) 0.3970(2) 0.67600(11) 0.0462(5) Uani d . 1 . .
    H H25A 0.4802 0.3516 0.6751 0.069 Uiso calc R 1 . .
    H H25B 0.6337 0.4857 0.6866 0.069 Uiso calc R 1 . .
    H H25C 0.6870 0.3765 0.7209 0.069 Uiso calc R 1 . .
    C C26 0.3857(2) 0.08583(15) 0.40763(11) 0.0316(4) Uani d . 1 . .
    C C27 0.2336(3) -0.00180(19) 0.43981(16) 0.0515(5) Uani d . 1 . .
    H H27A 0.1167 -0.0205 0.4009 0.077 Uiso calc R 1 . .
    H H27B 0.2249 0.0355 0.4959 0.077 Uiso calc R 1 . .
    H H27C 0.2592 -0.0780 0.4438 0.077 Uiso calc R 1 . .
loop_
    _atom_site_aniso_label
    _atom_site_aniso_U_11
    _atom_site_aniso_U_22
    _atom_site_aniso_U_33
    _atom_site_aniso_U_12
    _atom_site_aniso_U_13
    _atom_site_aniso_U_23
    O1 0.0379(6) 0.0226(5) 0.0161(5) 0.0125(5) 0.0074(4) 0.0032(4)
    O2 0.0397(7) 0.0246(6) 0.0242(6) 0.0152(5) 0.0085(5) 0.0015(4)
    O3 0.0302(6) 0.0191(5) 0.0229(5) 0.0072(5) -0.0005(4) 0.0036(4)
    O4 0.0340(7) 0.0263(6) 0.0326(7) 0.0069(5) -0.0023(5) -0.0008(5)
    O5 0.0308(6) 0.0244(5) 0.0187(5) 0.0108(5) 0.0084(4) 0.0007(4)
    O6 0.0308(7) 0.0324(7) 0.0467(8) 0.0069(5) 0.0025(6) -0.0089(5)
    O7 0.0357(6) 0.0257(6) 0.0263(6) 0.0140(5) 0.0094(5) 0.0092(4)
    O8 0.0437(9) 0.0627(9) 0.0511(9) 0.0285(8) 0.0027(7) 0.0131(7)
    O9 0.0353(6) 0.0261(6) 0.0176(5) 0.0098(5) -0.0010(4) -0.0006(4)
    O10 0.0376(7) 0.0310(6) 0.0267(6) 0.0121(5) 0.0029(5) 0.0047(5)
    O11 0.0372(6) 0.0392(6) 0.0167(5) 0.0239(5) 0.0100(5) 0.0093(4)
    O12 0.0768(11) 0.0851(11) 0.0371(7) 0.0652(9) 0.0248(7) 0.0286(7)
    O13 0.0290(6) 0.0289(6) 0.0343(6) 0.0101(5) 0.0145(5) 0.0107(5)
    O14 0.0421(8) 0.0320(7) 0.0747(10) 0.0152(6) 0.0248(7) 0.0116(6)
    C1 0.0232(8) 0.0208(7) 0.0206(7) 0.0068(6) 0.0041(6) 0.0002(6)
    C2 0.0179(7) 0.0176(7) 0.0237(7) 0.0033(6) 0.0021(6) 0.0041(6)
    C3 0.0203(7) 0.0243(7) 0.0167(7) 0.0041(6) 0.0035(6) 0.0036(6)
    C4 0.0181(7) 0.0198(7) 0.0192(7) 0.0038(6) 0.0043(5) -0.0008(5)
    C5 0.0177(7) 0.0198(7) 0.0187(7) 0.0044(6) 0.0041(5) 0.0021(5)
    C6 0.0191(7) 0.0216(7) 0.0212(7) 0.0053(6) 0.0049(6) 0.0025(6)
    C7 0.0274(8) 0.0230(7) 0.0227(8) 0.0096(6) 0.0056(6) 0.0049(6)
    C8 0.0266(8) 0.0217(7) 0.0180(7) 0.0070(6) 0.0042(6) 0.0021(6)
    C9 0.0199(7) 0.0215(7) 0.0171(7) 0.0049(6) 0.0028(5) 0.0015(5)
    C10 0.0258(8) 0.0209(7) 0.0280(8) 0.0051(6) 0.0059(7) 0.0036(6)
    C11 0.0446(11) 0.0235(9) 0.0547(12) 0.0092(8) -0.0057(9) 0.0075(8)
    C12 0.0339(9) 0.0277(8) 0.0218(8) 0.0137(7) -0.0016(7) 0.0001(6)
    C13 0.0530(12) 0.0361(10) 0.0305(9) 0.0241(9) 0.0042(8) -0.0031(7)
    C14 0.0432(11) 0.0413(10) 0.0187(8) 0.0229(9) 0.0040(7) 0.0033(7)
    C15 0.0823(16) 0.0368(10) 0.0304(10) 0.0338(11) 0.0007(10) 0.0037(8)
    C16 0.0247(8) 0.0247(7) 0.0170(7) 0.0109(6) 0.0039(6) 0.0032(6)
    C17 0.0236(8) 0.0238(7) 0.0210(7) 0.0083(6) 0.0044(6) 0.0039(6)
    C18 0.0253(8) 0.0247(7) 0.0179(7) 0.0113(6) 0.0007(6) 0.0006(6)
    C19 0.0284(8) 0.0284(8) 0.0166(7) 0.0172(7) 0.0068(6) 0.0060(6)
    C20 0.0216(7) 0.0255(8) 0.0261(8) 0.0110(6) 0.0078(6) 0.0075(6)
    C21 0.0245(8) 0.0243(7) 0.0204(7) 0.0083(6) 0.0025(6) 0.0013(6)
    C22 0.0247(8) 0.0284(8) 0.0228(8) 0.0089(7) 0.0083(6) 0.0015(6)
    C23 0.0298(9) 0.0314(9) 0.0264(8) 0.0081(7) 0.0035(7) -0.0023(7)
    C24 0.0311(9) 0.0351(9) 0.0240(8) 0.0166(7) 0.0064(7) 0.0106(7)
    C25 0.0596(13) 0.0746(14) 0.0213(9) 0.0421(12) 0.0116(8) 0.0148(9)
    C26 0.0300(9) 0.0291(9) 0.0346(9) 0.0084(7) 0.0059(7) 0.0073(7)
    C27 0.0491(12) 0.0397(11) 0.0755(15) 0.0144(10) 0.0306(11) 0.0288(10)
_geom_special_details
;
All e.s.d.'s (except the e.s.d. in the dihedral angle between two l.s. planes)
are estimated using the full covariance matrix. The cell e.s.d.'s are taken
into account individually in the estimation of e.s.d.'s in distances, angles
and torsion angles; correlations between e.s.d.'s in cell parameters are only
used when they are defined by crystal symmetry. An approximate (isotropic)
treatment of cell e.s.d.'s is used for estimating e.s.d.'s involving l.s.
planes.
;
loop_
    _geom_bond_atom_site_label_1
    _geom_bond_atom_site_label_2
    _geom_bond_site_symmetry_2
    _geom_bond_distance
    _geom_bond_publ_flag
    O1 C9 . 1.3704(17) ?
    O1 C8 . 1.4322(18) ?
    O2 C6 . 1.2143(17) ?
    O3 C10 . 1.3773(18) ?
    O3 C2 . 1.3830(17) ?
    O4 C10 . 1.1911(19) ?
    O5 C12 . 1.3709(19) ?
    O5 C4 . 1.3916(16) ?
    O6 C12 . 1.196(2) ?
    O7 C14 . 1.351(2) ?
    O7 C7 . 1.4265(18) ?
    O8 C14 . 1.197(2) ?
    O9 C22 . 1.3743(19) ?
    O9 C18 . 1.3867(18) ?
    O10 C22 . 1.1910(19) ?
    O11 C24 . 1.3525(19) ?
    O11 C19 . 1.3886(17) ?
    O12 C24 . 1.185(2) ?
    O13 C26 . 1.371(2) ?
    O13 C20 . 1.3941(18) ?
    O14 C26 . 1.191(2) ?
    C1 C2 . 1.377(2) ?
    C1 C9 . 1.383(2) ?
    C1 H1 . 0.9500 ?
    C2 C3 . 1.394(2) ?
    C3 C4 . 1.370(2) ?
    C3 H3 . 0.9500 ?
    C4 C5 . 1.410(2) ?
    C5 C9 . 1.4072(19) ?
    C5 C6 . 1.469(2) ?
    C6 C7 . 1.533(2) ?
    C7 C8 . 1.514(2) ?
    C7 H7 . 1.0000 ?
    C8 C16 . 1.5013(19) ?
    C8 H8 . 1.0000 ?
    C10 C11 . 1.486(2) ?
    C11 H11A . 0.9800 ?
    C11 H11B . 0.9800 ?
    C11 H11C . 0.9800 ?
    C12 C13 . 1.494(2) ?
    C13 H13A . 0.9800 ?
    C13 H13B . 0.9800 ?
    C13 H13C . 0.9800 ?
    C14 C15 . 1.488(3) ?
    C15 H15A . 0.9800 ?
    C15 H15B . 0.9800 ?
    C15 H15C . 0.9800 ?
    C16 C21 . 1.385(2) ?
    C16 C17 . 1.397(2) ?
    C17 C18 . 1.382(2) ?
    C17 H17 . 0.9500 ?
    C18 C19 . 1.385(2) ?
    C19 C20 . 1.383(2) ?
    C20 C21 . 1.380(2) ?
    C21 H21 . 0.9500 ?
    C22 C23 . 1.492(2) ?
    C23 H23A . 0.9800 ?
    C23 H23B . 0.9800 ?
    C23 H23C . 0.9800 ?
    C24 C25 . 1.492(2) ?
    C25 H25A . 0.9800 ?
    C25 H25B . 0.9800 ?
    C25 H25C . 0.9800 ?
    C26 C27 . 1.491(2) ?
    C27 H27A . 0.9800 ?
    C27 H27B . 0.9800 ?
    C27 H27C . 0.9800 ?
loop_
    _geom_angle_atom_site_label_1
    _geom_angle_atom_site_label_2
    _geom_angle_atom_site_label_3
    _geom_angle_site_symmetry_1
    _geom_angle_site_symmetry_3
    _geom_angle
    _geom_angle_publ_flag
    C9 O1 C8 . . 115.21(11) ?
    C10 O3 C2 . . 120.74(12) ?
    C12 O5 C4 . . 118.54(12) ?
    C14 O7 C7 . . 116.89(13) ?
    C22 O9 C18 . . 120.25(12) ?
    C24 O11 C19 . . 118.70(12) ?
    C26 O13 C20 . . 116.82(12) ?
    C2 C1 C9 . . 117.87(13) ?
    C2 C1 H1 . . 121.1 ?
    C9 C1 H1 . . 121.1 ?
    C1 C2 O3 . . 122.15(13) ?
    C1 C2 C3 . . 122.11(13) ?
    O3 C2 C3 . . 115.47(13) ?
    C4 C3 C2 . . 118.70(13) ?
    C4 C3 H3 . . 120.6 ?
    C2 C3 H3 . . 120.6 ?
    C3 C4 O5 . . 116.72(13) ?
    C3 C4 C5 . . 122.16(13) ?
    O5 C4 C5 . . 120.86(13) ?
    C9 C5 C4 . . 116.26(13) ?
    C9 C5 C6 . . 119.47(13) ?
    C4 C5 C6 . . 124.15(12) ?
    O2 C6 C5 . . 125.38(13) ?
    O2 C6 C7 . . 120.45(13) ?
    C5 C6 C7 . . 114.16(12) ?
    O7 C7 C8 . . 107.60(12) ?
    O7 C7 C6 . . 109.39(12) ?
    C8 C7 C6 . . 108.99(12) ?
    O7 C7 H7 . . 110.3 ?
    C8 C7 H7 . . 110.3 ?
    C6 C7 H7 . . 110.3 ?
    O1 C8 C16 . . 108.45(11) ?
    O1 C8 C7 . . 107.80(12) ?
    C16 C8 C7 . . 115.37(12) ?
    O1 C8 H8 . . 108.3 ?
    C16 C8 H8 . . 108.3 ?
    C7 C8 H8 . . 108.3 ?
    O1 C9 C1 . . 115.19(12) ?
    O1 C9 C5 . . 121.95(13) ?
    C1 C9 C5 . . 122.86(13) ?
    O4 C10 O3 . . 123.10(14) ?
    O4 C10 C11 . . 127.33(15) ?
    O3 C10 C11 . . 109.57(13) ?
    C10 C11 H11A . . 109.5 ?
    C10 C11 H11B . . 109.5 ?
    H11A C11 H11B . . 109.5 ?
    C10 C11 H11C . . 109.5 ?
    H11A C11 H11C . . 109.5 ?
    H11B C11 H11C . . 109.5 ?
    O6 C12 O5 . . 122.57(14) ?
    O6 C12 C13 . . 127.38(16) ?
    O5 C12 C13 . . 110.04(15) ?
    C12 C13 H13A . . 109.5 ?
    C12 C13 H13B . . 109.5 ?
    H13A C13 H13B . . 109.5 ?
    C12 C13 H13C . . 109.5 ?
    H13A C13 H13C . . 109.5 ?
    H13B C13 H13C . . 109.5 ?
    O8 C14 O7 . . 122.91(17) ?
    O8 C14 C15 . . 127.04(17) ?
    O7 C14 C15 . . 110.04(17) ?
    C14 C15 H15A . . 109.5 ?
    C14 C15 H15B . . 109.5 ?
    H15A C15 H15B . . 109.5 ?
    C14 C15 H15C . . 109.5 ?
    H15A C15 H15C . . 109.5 ?
    H15B C15 H15C . . 109.5 ?
    C21 C16 C17 . . 120.62(13) ?
    C21 C16 C8 . . 117.82(13) ?
    C17 C16 C8 . . 121.54(14) ?
    C18 C17 C16 . . 118.70(14) ?
    C18 C17 H17 . . 120.7 ?
    C16 C17 H17 . . 120.7 ?
    C17 C18 C19 . . 121.01(14) ?
    C17 C18 O9 . . 123.72(14) ?
    C19 C18 O9 . . 115.19(13) ?
    C20 C19 C18 . . 119.42(13) ?
    C20 C19 O11 . . 120.74(14) ?
    C18 C19 O11 . . 119.56(13) ?
    C21 C20 C19 . . 120.55(14) ?
    C21 C20 O13 . . 121.56(14) ?
    C19 C20 O13 . . 117.75(13) ?
    C20 C21 C16 . . 119.51(14) ?
    C20 C21 H21 . . 120.2 ?
    C16 C21 H21 . . 120.2 ?
    O10 C22 O9 . . 123.93(14) ?
    O10 C22 C23 . . 127.63(15) ?
    O9 C22 C23 . . 108.43(13) ?
    C22 C23 H23A . . 109.5 ?
    C22 C23 H23B . . 109.5 ?
    H23A C23 H23B . . 109.5 ?
    C22 C23 H23C . . 109.5 ?
    H23A C23 H23C . . 109.5 ?
    H23B C23 H23C . . 109.5 ?
    O12 C24 O11 . . 122.55(15) ?
    O12 C24 C25 . . 127.56(16) ?
    O11 C24 C25 . . 109.88(14) ?
    C24 C25 H25A . . 109.5 ?
    C24 C25 H25B . . 109.5 ?
    H25A C25 H25B . . 109.5 ?
    C24 C25 H25C . . 109.5 ?
    H25A C25 H25C . . 109.5 ?
    H25B C25 H25C . . 109.5 ?
    O14 C26 O13 . . 122.89(16) ?
    O14 C26 C27 . . 126.64(17) ?
    O13 C26 C27 . . 110.47(15) ?
    C26 C27 H27A . . 109.5 ?
    C26 C27 H27B . . 109.5 ?
    H27A C27 H27B . . 109.5 ?
    C26 C27 H27C . . 109.5 ?
    H27A C27 H27C . . 109.5 ?
    H27B C27 H27C . . 109.5 ?
loop_
    _geom_hbond_atom_site_label_D
    _geom_hbond_atom_site_label_H
    _geom_hbond_atom_site_label_A
    _geom_hbond_site_symmetry_A
    _geom_hbond_distance_DH
    _geom_hbond_distance_HA
    _geom_hbond_distance_DA
    _geom_hbond_angle_DHA
    C1 H1 O6 2_665 0.95 2.53 3.2847(19) 136
    C8 H8 O3 2_665 1.00 2.33 3.2833(18) 158
    C11 H11A O2 1_565 0.98 2.40 3.347(2) 161
    C13 H13A O4 2_765 0.98 2.44 3.417(2) 176
    C15 H15B O4 1_545 0.98 2.59 3.232(2) 124
    C23 H23B Cg3 2_766 0.98 2.86 3.7598(18) 153
data_global
_journal_date_recd_electronic     2010-08-06
_journal_date_accepted     2010-09-20
_journal_name_full     'Acta Crystallographica, Section E'
_journal_year     2010
_journal_volume     66
_journal_issue     10
_journal_page_first     o2627
_journal_page_last     o2627
_journal_paper_category     QO
_journal_coeditor_code     HB5603
_publ_contact_author_name     'Zhao, Jian'
_publ_contact_author_address
;
School of Chemical Engineering
The University of New South Wales
Sydney
NSW 2052
Australia
;
_publ_contact_author_email     'jian.zhao@unsw.edu.au'
_publ_contact_author_fax     '+612 9385 9898'
_publ_contact_author_phone     '+612 9385 4663'
_publ_section_title
;
Dihydromyricetin hexaacetate
;
loop_
    _publ_author_name
    _publ_author_footnote
    _publ_author_address
    'Li, Wei' .
;
College of Biological Engineering
Hubei University of Technology
Wuhan 430068
People's Republic of China
;
    'Bhadbhade, Mohan' .
;
Mark Wainwright Analytical Centre
The University of New South Wales
Sydney
NSW 2052
Australia
;
    'Hook, James' .
;
Mark Wainwright Analytical Centre
The University of New South Wales
Sydney
NSW 2052
Australia
;
    'Zhao, Jian' .
;
School of Chemical Engineering
The University of New South Wales
Sydney
NSW 2052
Australia
;
_publ_section_synopsis     .
