# Supplementary material for: Dihydro­myricetin hexa­acetate
Source: Acta Crystallogr Sect E Struct Rep Online. 2010 Sep 25;66(Pt 10):o2627. doi: 10.1107/S1600536810037578 (PMC2983347; doi:10.1107/S1600536810037578)
Supplement: Supplementary file 2 [file e-66-o2627-Isup2.hkl]

# 
# h,k,l, Fc-squared, Fo-squared, sigma(Fo-squared) and status flag 
# 
data_I
_shelx_title ' INP1BAR in P-1' 
_shelx_refln_list_code          4 
_shelx_F_calc_maximum      142.67 
_exptl_crystal_F_000       596.00 
_reflns_d_resolution_high  0.7828 
 
loop_ 
 _symmetry_equiv_pos_as_xyz 
 'x, y, z' 
 '-x, -y, -z' 
 
_cell_length_a     7.7979 
_cell_length_b    11.6652 
_cell_length_c    16.2083 
_cell_angle_alpha  96.889 
_cell_angle_beta   97.600 
_cell_angle_gamma 109.085 
 
_shelx_F_squared_multiplier     1.000 
 
loop_ 
 _refln_index_h 
 _refln_index_k 
 _refln_index_l 
 _refln_F_squared_calc 
 _refln_F_squared_meas 
 _refln_F_squared_sigma 
 _refln_observed_status 
   2   0   0    16331.77    17744.90    543.72 o 
   3   0   0     1370.49     1368.23     42.22 o 
   4   0   0      751.79      798.98     30.60 o 
   5   0   0       53.05       45.22      3.01 o 
   6   0   0       37.15       34.65      4.35 o 
   7   0   0      122.94      131.58      9.27 o 
   8   0   0       50.98       42.31      4.83 o 
   9   0   0        0.99        1.93      2.90 o 
  -9   1   0        1.26        2.51      2.51 o 
  -8   1   0       48.60       48.30      4.83 o 
  -7   1   0      604.34      559.79     20.35 o 
  -6   1   0       25.36       25.26      1.79 o 
  -5   1   0      419.88      434.66     13.88 o 
  -4   1   0     1005.53      977.48     30.29 o 
  -3   1   0       86.69      110.85      2.90 o 
  -2   1   0     7002.27     7686.14    290.96 o 
   1   1   0     4727.27     4513.49    115.15 o 
   2   1   0     3523.75     3741.98     99.29 o 
   3   1   0      742.96      740.77     23.30 o 
   4   1   0     2935.91     3255.79    100.22 o 
   5   1   0       18.18       18.41      1.93 o 
   6   1   0      452.51      461.74     26.68 o 
   7   1   0      204.49      207.16     13.72 o 
   8   1   0       96.25       82.69      7.34 o 
   9   1   0        0.46        1.16      3.28 o 
  -9   2   0        2.46        3.48      2.32 o 
  -8   2   0       17.24       13.72      2.70 o 
  -7   2   0      104.25       91.02      4.37 o 
  -6   2   0        1.60        5.73      1.19 o 
  -5   2   0       69.93       67.98      3.35 o 
  -4   2   0        0.31        1.35      0.82 o 
  -3   2   0      925.15      961.83     36.62 o 
  -2   2   0    10670.40    10679.35    489.85 o 
  -1   2   0     1860.52     1787.51     36.40 o 
   0   2   0     1910.73     1886.67     49.13 o 
   1   2   0     5128.56     5277.17    117.37 o 
   2   2   0        3.37        1.61      0.66 o 
   3   2   0       14.36       21.63      1.70 o 
   4   2   0      980.66     1021.72     26.57 o 
   5   2   0      299.81      274.93      7.07 o 
   6   2   0     1437.48     1408.30     76.91 o 
   7   2   0        0.36        5.02      3.28 o 
   8   2   0      411.81      386.22     23.58 o 
  -9   3   0        0.02       -1.55      1.93 o 
  -8   3   0       42.34       44.24      3.86 o 
  -7   3   0       19.02       14.32      1.18 o 
  -6   3   0      148.00      135.02      4.57 o 
  -5   3   0       62.65       53.31      2.13 o 
  -4   3   0      354.59      357.61     17.60 o 
  -3   3   0     1307.37     1260.20     58.47 o 
  -2   3   0     1188.80     1239.81     24.36 o 
  -1   3   0     1147.60     1111.61     19.91 o 
   0   3   0       63.01       59.08      1.79 o 
   1   3   0      429.30      426.44     11.37 o 
   2   3   0      162.36      159.10      4.76 o 
   3   3   0       97.55       79.60      3.21 o 
   4   3   0       46.73       51.22      3.09 o 
   5   3   0      196.04      185.54      7.42 o 
   6   3   0     1096.11     1048.85     58.27 o 
   7   3   0        6.87       10.24      3.86 o 
   8   3   0      259.33      229.20     15.85 o 
  -8   4   0        0.46        2.32      2.51 o 
  -7   4   0       24.90       21.49      1.86 o 
  -6   4   0        1.16        1.74      2.32 o 
  -5   4   0       23.11       11.20      2.51 o 
  -4   4   0     2160.86     2202.36    101.94 o 
  -3   4   0      244.60      251.45      6.68 o 
  -2   4   0     1158.19     1132.36     20.17 o 
  -1   4   0     1221.40     1275.76     23.02 o 
   0   4   0      526.71      528.99     11.49 o 
   1   4   0       25.66       30.39      1.35 o 
   2   4   0       25.06       27.95      1.27 o 
   3   4   0      154.72      139.02      4.09 o 
   4   4   0      316.56      311.26      9.17 o 
   5   4   0      166.95      159.84      8.20 o 
   6   4   0        6.69        4.64      3.48 o 
   7   4   0       18.41       21.06      4.83 o 
  -8   5   0       10.36        7.15      2.90 o 
  -7   5   0        7.04        2.32      2.70 o 
  -6   5   0        0.51        0.39      2.51 o 
  -5   5   0       39.05       35.93      3.86 o 
  -4   5   0       70.09       83.16      2.62 o 
  -3   5   0      881.87      949.13     18.73 o 
  -2   5   0       41.03       25.11      1.30 o 
  -1   5   0      163.72      182.74      3.98 o 
   0   5   0      542.18      539.98     11.49 o 
   1   5   0      337.03      343.21      8.24 o 
   2   5   0        4.13        1.98      0.91 o 
   3   5   0       22.61       22.73      1.76 o 
   4   5   0      312.24      319.94      9.24 o 
   5   5   0      600.50      548.48     32.30 o 
   6   5   0        0.07       -1.55      3.48 o 
   7   5   0       16.20        5.22      4.25 o 
  -8   6   0       19.34       18.74      3.86 o 
  -7   6   0      341.22      332.87     17.59 o 
  -6   6   0      150.66      172.75     10.43 o 
  -5   6   0      703.67      691.10     17.83 o 
  -4   6   0     1498.49     1454.28     37.06 o 
  -3   6   0      589.57      616.47     12.11 o 
  -2   6   0     2402.82     2446.31     50.15 o 
  -1   6   0      389.05      374.86      8.25 o 
   0   6   0      344.38      369.32      8.91 o 
   1   6   0     1770.12     1769.13     43.96 o 
   2   6   0      142.73      143.57      4.61 o 
   3   6   0       20.66       15.09      3.82 o 
   4   6   0      196.46      175.39      9.18 o 
   5   6   0        0.19        2.12      3.67 o 
   6   6   0       86.67      111.48     10.63 o 
   7   6   0        9.51        1.74      4.64 o 
  -8   7   0      101.55       89.84      7.34 o 
  -7   7   0       15.05       13.33      3.48 o 
  -6   7   0       50.03       40.76      4.83 o 
  -5   7   0      200.89      224.30      7.40 o 
  -4   7   0        2.29        0.99      0.95 o 
  -3   7   0       40.15       33.23      1.40 o 
  -2   7   0      790.59      751.38     20.00 o 
  -1   7   0       38.59       33.86      3.21 o 
   0   7   0      571.72      553.05     20.36 o 
   1   7   0      432.21      416.64     19.54 o 
   2   7   0     1055.33     1055.51     31.90 o 
   3   7   0      324.16      315.69     14.35 o 
   4   7   0      145.90      167.22      9.08 o 
   5   7   0        0.06        1.35      4.06 o 
   6   7   0       24.67       17.19      5.80 o 
  -9   8   0       25.71       14.49      4.25 o 
  -8   8   0      122.25      111.87      8.50 o 
  -7   8   0      927.96      944.54     46.06 o 
  -6   8   0       18.32       17.76      1.45 o 
  -5   8   0      284.14      275.96      9.14 o 
  -4   8   0      390.13      384.49     10.64 o 
  -3   8   0       25.87       34.49      2.02 o 
  -2   8   0       13.52       16.00      1.68 o 
  -1   8   0      169.73      176.87      7.46 o 
   0   8   0      156.82      147.75      5.83 o 
   1   8   0        0.26       -0.45      1.68 o 
   2   8   0     1055.38     1065.70     32.41 o 
   3   8   0      517.20      522.80     22.29 o 
   4   8   0       18.67       24.51     11.59 o 
   5   8   0       12.00       10.82      5.22 o 
  -9   9   0       91.47      105.87      8.89 o 
  -8   9   0        9.09        7.15      3.67 o 
  -7   9   0      204.76      212.57     13.14 o 
  -6   9   0       65.17       69.87      4.18 o 
  -5   9   0     2267.94     2198.55     77.85 o 
  -4   9   0      124.28      126.71      3.91 o 
  -3   9   0      880.42      908.48     19.79 o 
  -2   9   0       38.12       40.33      2.52 o 
  -1   9   0      554.21      540.57     17.15 o 
   0   9   0      193.86      202.91      7.65 o 
   1   9   0      221.23      209.04      7.91 o 
   2   9   0       18.19       14.23      2.21 o 
   3   9   0        1.25       -0.82      2.66 o 
   4   9   0        2.64        6.18      4.64 o 
   5   9   0        1.69        1.55      4.83 o 
  -9  10   0        0.02        0.77      3.86 o 
  -8  10   0       14.11       12.36      4.06 o 
  -7  10   0       84.72       85.79      4.73 o 
  -6  10   0      159.99      166.68      7.72 o 
  -5  10   0        3.11        4.16      2.09 o 
  -4  10   0      102.85      106.20      4.60 o 
  -3  10   0      546.31      515.69     16.49 o 
  -2  10   0      109.28      107.73      5.11 o 
  -1  10   0      691.04      658.99     31.17 o 
   0  10   0       97.49      107.33      5.03 o 
   1  10   0        1.07        4.65      2.07 o 
   2  10   0        8.08        8.22      2.23 o 
   3  10   0       61.08       66.04      5.93 o 
   4  10   0       11.97       10.24      5.41 o 
  -8  11   0       15.13       19.51      4.83 o 
  -7  11   0       37.10       38.07      3.57 o 
  -6  11   0       13.82       21.82      7.34 o 
  -5  11   0       42.35       39.29      2.75 o 
  -4  11   0       42.31       48.00      3.06 o 
  -3  11   0      137.54      141.14      5.90 o 
  -2  11   0        0.83       -2.97      1.98 o 
  -1  11   0       89.52       85.52      5.86 o 
   0  11   0       35.15       34.33      3.04 o 
   1  11   0       14.37       12.87      2.70 o 
   2  11   0      106.91      111.53      5.73 o 
   3  11   0       64.97       69.02      9.08 o 
  -7  12   0       75.91       86.18      5.28 o 
  -6  12   0       30.69       39.98      3.71 o 
  -5  12   0        0.58       -3.00      2.00 o 
  -4  12   0       50.54       48.45      3.70 o 
  -3  12   0       38.35       39.71      5.90 o 
  -2  12   0      130.59      116.18      6.68 o 
  -1  12   0      165.17      147.29      7.87 o 
   0  12   0       10.01        6.31      2.72 o 
   1  12   0        0.35        1.25      2.17 o 
   2  12   0       11.45        8.26      3.99 o 
  -7  13   0        1.55        8.11      3.28 o 
  -6  13   0        5.53        5.29      2.74 o 
  -5  13   0        1.88        2.25      2.55 o 
  -4  13   0        2.90       -2.53      2.31 o 
  -3  13   0       26.05       16.79      3.34 o 
  -2  13   0        5.56        5.22      2.78 o 
  -1  13   0      113.06      136.20      7.65 o 
   0  13   0       20.22       20.30      3.57 o 
   1  13   0        7.62       15.03      3.50 o 
  -6  14   0        1.66       -1.35      3.67 o 
  -5  14   0       19.41       27.82      5.22 o 
  -4  14   0       64.90       71.59      5.53 o 
  -3  14   0       40.66       34.89      4.29 o 
  -2  14   0        0.59        3.02      3.00 o 
  -1  14   0       57.81       63.92      5.29 o 
   1 -14   1       54.14       55.06      5.15 o 
   2 -14   1        0.54        6.09      5.89 o 
   3 -14   1        0.07       -1.23      2.58 o 
   4 -14   1        0.16        0.06      2.99 o 
   5 -14   1       51.79       53.32      6.76 o 
   6 -14   1       46.53       53.13      6.18 o 
  -1 -13   1       62.94       82.84      6.03 o 
   0 -13   1        1.46        2.77      3.48 o 
   1 -13   1       11.01        9.22      5.31 o 
   2 -13   1      170.45      187.08     10.34 o 
   3 -13   1        4.63        3.48      2.52 o 
   4 -13   1      144.77      154.60      8.05 o 
   5 -13   1       42.68       39.61      6.09 o 
   6 -13   1      128.16      137.00      7.57 o 
   7 -13   1       11.38       21.44      4.06 o 
  -2 -12   1        0.01       -2.70      4.64 o 
  -1 -12   1       17.49       23.39      4.46 o 
   0 -12   1      105.47      107.32      6.17 o 
   1 -12   1      224.87      222.95     10.37 o 
   2 -12   1       68.18       69.69      4.95 o 
   3 -12   1      102.85      122.72     15.65 o 
   4 -12   1       25.51       26.76      2.64 o 
   5 -12   1       65.14       61.00      3.46 o 
   6 -12   1       22.65       24.65      3.11 o 
   7 -12   1       30.54       31.56      3.25 o 
   8 -12   1       10.20       12.17      5.02 o 
  -3 -11   1       15.94       13.68      6.09 o 
  -2 -11   1       49.45       53.42      5.33 o 
  -1 -11   1        6.12        5.07      2.27 o 
   0 -11   1       45.10       48.55      3.55 o 
   1 -11   1       45.74       41.93      3.33 o 
   2 -11   1        2.09        1.86      2.23 o 
   3 -11   1      353.32      355.49     14.56 o 
   4 -11   1       60.88       50.25      3.18 o 
   5 -11   1       15.52       18.26      1.89 o 
   6 -11   1       61.04       64.34      5.99 o 
   7 -11   1       41.67       41.07      3.36 o 
   8 -11   1        8.67       11.59      4.44 o 
  -4 -10   1       14.48       25.31      6.37 o 
  -3 -10   1       57.47       64.85      9.18 o 
  -2 -10   1        0.13       -2.47      1.64 o 
  -1 -10   1      428.75      446.24     14.87 o 
   0 -10   1      589.65      612.61     26.33 o 
   1 -10   1       43.95       41.23      3.09 o 
   2 -10   1       26.84       28.67      2.64 o 
   3 -10   1        8.05        3.67      4.44 o 
   4 -10   1       48.92       46.05      2.89 o 
   5 -10   1       34.02       30.06      2.01 o 
   6 -10   1      123.79      122.46      6.27 o 
   7 -10   1       69.91       67.18      4.07 o 
   8 -10   1      101.04       87.52      7.92 o 
   9 -10   1       39.23       55.25      6.57 o 
  -5  -9   1        9.97        3.09      5.22 o 
  -4  -9   1        1.08       -0.19      4.25 o 
  -3  -9   1       81.61       83.57     12.85 o 
  -2  -9   1        2.67        1.54      1.80 o 
  -1  -9   1       39.14       40.27      3.01 o 
   0  -9   1        1.91        4.95      1.92 o 
   1  -9   1       91.73       82.88      4.28 o 
   2  -9   1      301.80      280.22      8.44 o 
   3  -9   1     1006.09     1020.28     26.75 o 
   4  -9   1       18.38       12.72      1.20 o 
   5  -9   1       97.31       91.92      5.19 o 
   6  -9   1       24.17       25.76      2.50 o 
   7  -9   1      359.31      369.59     20.10 o 
   8  -9   1        0.05        2.51      3.48 o 
   9  -9   1       31.64       49.26      6.18 o 
  -6  -8   1       17.70       30.14      6.57 o 
  -5  -8   1      355.65      361.25     23.97 o 
  -4  -8   1        3.43        6.08      3.27 o 
  -3  -8   1        0.71       -0.48      2.73 o 
  -2  -8   1     1005.53      900.18     27.47 o 
  -1  -8   1      479.54      466.72     15.04 o 
   0  -8   1      158.12      171.93      6.56 o 
   1  -8   1       21.72       25.09      2.21 o 
   2  -8   1      268.76      286.30      7.98 o 
   3  -8   1       32.14       32.08      1.60 o 
   4  -8   1      225.00      213.86      6.28 o 
   5  -8   1     1271.19     1306.15     38.90 o 
   6  -8   1      290.54      287.04      9.26 o 
   7  -8   1       61.21       55.45      5.60 o 
   8  -8   1        3.34        5.22      3.48 o 
  -6  -7   1        0.56       -0.39      4.25 o 
  -5  -7   1      208.26      224.36     16.43 o 
  -4  -7   1       37.59       40.55      6.76 o 
  -3  -7   1       54.02       50.14      4.51 o 
  -2  -7   1       34.10       43.23      2.83 o 
  -1  -7   1      122.35      135.37      5.46 o 
   0  -7   1        9.69        7.13      1.59 o 
   1  -7   1      330.36      360.80     11.00 o 
   2  -7   1      253.36      253.16      6.65 o 
   3  -7   1      196.78      215.28      5.12 o 
   4  -7   1      130.19      135.87      3.42 o 
   5  -7   1       27.66       30.80      1.87 o 
   6  -7   1        8.09        7.92      3.28 o 
   7  -7   1       26.91       27.43      4.06 o 
   8  -7   1        3.20       -0.77      2.90 o 
  -7  -6   1       27.39       26.47      5.99 o 
  -6  -6   1        1.36        5.80      4.06 o 
  -5  -6   1        0.12        3.09      3.86 o 
  -4  -6   1      577.78      530.34     37.13 o 
  -3  -6   1       28.77       37.44      5.47 o 
  -2  -6   1      125.92      130.62      4.33 o 
  -1  -6   1       94.72      103.00      3.22 o 
   0  -6   1      570.92      563.22     11.29 o 
   1  -6   1      451.15      451.26      9.83 o 
   2  -6   1       19.64       20.87      1.12 o 
   3  -6   1      117.70       97.80      2.68 o 
   4  -6   1       20.14       22.99      1.58 o 
   5  -6   1      141.70      137.52      4.72 o 
   6  -6   1       22.63       18.55      3.28 o 
   7  -6   1       12.17       10.24      3.09 o 
   8  -6   1      174.43      176.62     10.82 o 
  -7  -5   1      157.98      184.33     14.11 o 
  -6  -5   1       57.26       55.25      6.76 o 
  -5  -5   1        0.07        2.22      2.52 o 
  -4  -5   1       54.26       59.97      2.85 o 
  -3  -5   1      300.00      313.98      8.98 o 
  -2  -5   1      168.60      158.69      6.17 o 
  -1  -5   1      913.18      982.15     20.50 o 
   0  -5   1      505.45      526.11     17.98 o 
   1  -5   1      646.26      575.84     12.18 o 
   2  -5   1      603.00      641.64     12.40 o 
   3  -5   1     2894.60     2979.35     61.48 o 
   4  -5   1     4583.21     4750.11    119.60 o 
   5  -5   1       17.28       19.32      3.09 o 
   6  -5   1        9.07        9.47      2.90 o 
   7  -5   1       67.40       63.78      3.25 o 
   8  -5   1       83.30       74.19      6.18 o 
  -8  -4   1        2.60        1.55      4.25 o 
  -7  -4   1       34.71       38.64      5.60 o 
  -6  -4   1      147.00      134.68     10.43 o 
  -5  -4   1       56.54       52.16      4.16 o 
  -4  -4   1       64.23       72.77      3.43 o 
  -3  -4   1      465.37      446.47     12.21 o 
  -2  -4   1      605.05      669.76     20.93 o 
  -1  -4   1     7747.35     7897.85    173.95 o 
   0  -4   1        1.60        2.40      0.69 o 
   1  -4   1     1590.51     1459.66     27.97 o 
   2  -4   1     1253.84     1407.59     26.70 o 
   3  -4   1     1641.31     1621.32     41.01 o 
   4  -4   1      867.97      915.12     27.06 o 
   5  -4   1        0.37        0.58      1.93 o 
   6  -4   1      171.75      185.21      7.17 o 
   7  -4   1       32.29       33.23      1.89 o 
   8  -4   1       49.29       51.20      3.67 o 
  -8  -3   1       75.31       77.28      7.92 o 
  -7  -3   1        0.87        1.55      3.09 o 
  -6  -3   1      550.51      561.39     32.68 o 
  -5  -3   1      136.67      141.12      4.76 o 
  -4  -3   1        4.18        1.14      1.17 o 
  -3  -3   1       80.92       76.61      2.91 o 
  -2  -3   1       96.59       90.07      2.98 o 
  -1  -3   1     1369.11     1255.80     26.13 o 
   0  -3   1     2116.72     2086.78     48.94 o 
   1  -3   1      423.25      416.59      8.19 o 
   2  -3   1     2378.78     2368.59     45.13 o 
   3  -3   1     3575.19     3583.56    104.41 o 
   4  -3   1      752.72      742.91     19.29 o 
   5  -3   1       51.59       45.82      1.50 o 
   6  -3   1      132.94      125.20      3.38 o 
   7  -3   1      360.31      345.85     10.75 o 
   8  -3   1       59.51       62.59      4.83 o 
   9  -3   1       15.23       17.77      2.70 o 
  -8  -2   1      296.52      270.96     17.59 o 
  -7  -2   1        7.18        8.11      3.28 o 
  -6  -2   1       70.55       68.01      6.57 o 
  -5  -2   1        3.60        5.41      1.51 o 
  -4  -2   1       40.41       47.17      3.06 o 
  -3  -2   1      626.86      647.91     20.64 o 
  -2  -2   1     2914.21     2938.83     62.08 o 
  -1  -2   1       30.51       30.90      1.30 o 
   0  -2   1        0.00        2.02      1.01 o 
   1  -2   1     2170.61     2001.39     40.91 o 
   2  -2   1     8482.94     8654.73    212.60 o 
   3  -2   1       75.06       94.30      2.70 o 
   4  -2   1      116.72      108.28      3.16 o 
   5  -2   1        0.11        0.73      0.71 o 
   6  -2   1      323.65      328.74      8.85 o 
   7  -2   1        6.04        3.86      2.12 o 
   8  -2   1       17.46       17.97      3.09 o 
   9  -2   1      105.32       93.70      6.96 o 
  -9  -1   1        6.79       15.84      4.06 o 
  -8  -1   1       49.38       40.57      5.02 o 
  -7  -1   1        5.21        5.02      3.09 o 
  -6  -1   1      117.63      113.42      8.69 o 
  -5  -1   1      375.65      367.63     12.28 o 
  -4  -1   1     2781.98     2833.51     87.25 o 
  -3  -1   1       84.94      106.51      4.05 o 
  -2  -1   1     5736.24     5690.55    134.79 o 
  -1  -1   1     2925.94     2838.93     92.09 o 
   2  -1   1      911.55      835.81     17.58 o 
   3  -1   1       36.06       61.67      1.61 o 
   4  -1   1       52.42       54.09      1.75 o 
   5  -1   1       85.69       90.21      2.64 o 
   6  -1   1        5.81        5.59      1.31 o 
   7  -1   1      183.64      172.76     11.21 o 
   8  -1   1        1.35        1.74      2.32 o 
   9  -1   1       25.75       29.17      4.25 o 
  -9   0   1        0.41        2.70      3.09 o 
  -8   0   1      119.83      129.26      9.47 o 
  -7   0   1        7.08        3.86      2.70 o 
  -6   0   1        2.65        0.88      1.55 o 
  -5   0   1      143.76      139.60      9.47 o 
  -4   0   1     1758.08     1878.11     71.11 o 
  -3   0   1      202.74      214.25      7.07 o 
  -2   0   1    20355.09    21490.28    570.31 o 
   2   0   1     3454.21     3590.55     93.48 o 
   3   0   1      414.83      438.53     11.84 o 
   4   0   1     1104.95     1165.94     35.47 o 
   5   0   1       91.11       95.84      3.90 o 
   6   0   1      101.27      107.50      5.86 o 
   7   0   1       80.63       84.62      6.96 o 
   8   0   1      158.78      154.00     10.82 o 
   9   0   1       11.46       15.65      3.67 o 
  -9   1   1      112.98      104.14      7.92 o 
  -8   1   1        3.44       -1.74      2.32 o 
  -7   1   1       85.09       76.32      6.18 o 
  -6   1   1      135.58      145.32      5.27 o 
  -5   1   1      767.32      810.56     25.30 o 
  -4   1   1       34.42       26.30      1.45 o 
  -3   1   1     1830.23     1887.02     50.23 o 
  -2   1   1     3510.07     3457.14     92.60 o 
   1   1   1      625.04      559.46     11.84 o 
   2   1   1     5966.35     6213.59    135.62 o 
   3   1   1      470.59      474.47     13.02 o 
   4   1   1     4897.22     5094.99    119.30 o 
   5   1   1      551.57      576.89     13.71 o 
   6   1   1       77.26       67.43      6.38 o 
   7   1   1      228.30      201.18     13.33 o 
   8   1   1       23.51       19.12      4.06 o 
  -9   2   1        1.03       -0.97      2.12 o 
  -8   2   1        0.28       -0.77      1.93 o 
  -7   2   1       76.92       65.69      5.22 o 
  -6   2   1       26.16       22.80      2.05 o 
  -5   2   1      784.60      778.63     29.64 o 
  -4   2   1      189.33      220.81      8.61 o 
  -3   2   1      680.06      636.45     24.25 o 
  -2   2   1     9272.67     9351.65    353.67 o 
  -1   2   1      738.88      763.94     15.24 o 
   0   2   1     1079.44      932.68     16.99 o 
   1   2   1     1659.07     1684.27     52.74 o 
   2   2   1     5960.95     6322.82    149.24 o 
   3   2   1      137.48      161.31      3.93 o 
   4   2   1      679.23      765.53     21.61 o 
   5   2   1        5.89        5.19      1.01 o 
   6   2   1       27.98       14.88      3.86 o 
   7   2   1       33.44       30.91      4.64 o 
   8   2   1      156.56      126.56     10.43 o 
  -9   3   1      110.75      113.80      7.34 o 
  -8   3   1       33.14       32.84      3.09 o 
  -7   3   1      110.88      101.31      3.75 o 
  -6   3   1        0.21       -0.10      0.96 o 
  -5   3   1      738.32      752.84     28.47 o 
  -3   3   1      100.37       91.71      3.01 o 
  -2   3   1        2.36        5.89      0.47 o 
  -1   3   1     5917.55     5933.18    107.32 o 
   0   3   1     1142.62     1041.99     17.68 o 
   1   3   1      490.96      505.44      9.40 o 
   2   3   1       35.14       36.14      1.26 o 
   3   3   1      337.42      321.83     10.13 o 
   4   3   1       47.94       38.81      1.82 o 
   5   3   1       19.71       20.02      2.87 o 
   6   3   1       86.49       93.12      8.11 o 
   7   3   1      154.06      161.92     12.17 o 
   8   3   1       97.21       77.28      7.92 o 
  -8   4   1      316.08      328.20     17.40 o 
  -7   4   1       72.89       64.53      5.41 o 
  -6   4   1      612.54      571.65     28.05 o 
  -5   4   1        1.73        2.51      2.12 o 
  -4   4   1      126.58      109.84      7.44 o 
  -3   4   1     3383.42     3322.64     69.63 o 
  -2   4   1      464.62      503.03      9.98 o 
  -1   4   1       11.62        6.51      0.62 o 
   0   4   1      528.78      572.84     10.56 o 
   1   4   1      161.46      180.90      4.27 o 
   2   4   1      101.55      108.77      3.70 o 
   3   4   1      566.85      574.14     15.25 o 
   4   4   1     1124.73     1157.60     33.41 o 
   5   4   1       76.31       86.68      5.74 o 
   6   4   1       47.90       49.46      6.38 o 
   7   4   1       28.82       26.85      5.02 o 
  -8   5   1        5.64        2.90      2.90 o 
  -7   5   1        3.36       -0.19      2.51 o 
  -6   5   1        0.15        4.25      2.70 o 
  -5   5   1      157.78      149.00      8.89 o 
  -4   5   1      185.11      215.45      5.91 o 
  -3   5   1      250.19      279.75      6.20 o 
  -2   5   1      200.06      228.42      4.83 o 
  -1   5   1        3.88        2.88      0.70 o 
   0   5   1      548.09      553.29     13.53 o 
   1   5   1        6.16        4.67      0.89 o 
   2   5   1       26.14       31.19      1.54 o 
   3   5   1       74.06       83.84      3.40 o 
   4   5   1      232.27      217.45      8.40 o 
   5   5   1      252.90      266.13     17.78 o 
   6   5   1        0.00       -0.77      3.48 o 
   7   5   1       48.83       60.08      7.15 o 
  -8   6   1       58.81       59.50      5.60 o 
  -7   6   1      132.73      128.69      8.70 o 
  -6   6   1       20.34       27.62      3.86 o 
  -5   6   1        3.88        2.52      0.74 o 
  -4   6   1        0.49        1.11      0.98 o 
  -3   6   1      298.99      308.69      6.26 o 
  -2   6   1      805.10      871.28     17.29 o 
  -1   6   1     2257.12     2227.48     49.60 o 
   0   6   1       12.39       13.12      1.27 o 
   1   6   1      159.33      193.81      5.68 o 
   2   6   1      385.95      382.15     10.29 o 
   3   6   1      629.45      616.99     36.82 o 
   4   6   1       19.19       20.38      8.79 o 
   5   6   1      154.88      124.63     10.82 o 
   6   6   1        0.07       -3.67      3.86 o 
  -9   7   1      391.96      443.81     23.58 o 
  -8   7   1      121.25      129.07      9.08 o 
  -7   7   1      463.44      437.35     22.82 o 
  -6   7   1       16.71       20.11      1.96 o 
  -5   7   1      238.15      243.76      6.90 o 
  -4   7   1        1.35        1.23      0.93 o 
  -3   7   1      166.93      167.57      4.18 o 
  -2   7   1      192.56      204.29      6.18 o 
  -1   7   1        9.37        6.01      1.56 o 
   0   7   1      618.35      633.52     19.50 o 
   1   7   1      139.81      133.99      5.37 o 
   2   7   1       21.79       23.75      2.29 o 
   3   7   1     2415.31     2317.53     88.96 o 
   4   7   1        6.41        9.26      5.22 o 
   5   7   1        2.68        0.39      3.86 o 
   6   7   1       16.14       29.75      6.37 o 
  -9   8   1      387.92      405.92     22.04 o 
  -8   8   1        0.67        1.93      3.09 o 
  -7   8   1      390.47      376.19     20.30 o 
  -6   8   1        0.70        2.99      1.14 o 
  -5   8   1      133.87      140.89      4.56 o 
  -4   8   1      960.15      957.08     22.40 o 
  -3   8   1      317.27      277.68      7.24 o 
  -2   8   1      221.59      229.08      7.00 o 
  -1   8   1       12.03        6.33      1.73 o 
   0   8   1      233.71      244.08      9.07 o 
   1   8   1       99.73      109.27      5.85 o 
   2   8   1       17.22       21.00      4.25 o 
   3   8   1       60.53       64.90     13.33 o 
   4   8   1       59.80       63.66      5.52 o 
   5   8   1        0.58       -1.93      4.64 o 
  -9   9   1       42.46       44.82      5.80 o 
  -8   9   1       42.61       50.23      5.80 o 
  -7   9   1      551.40      547.15     20.56 o 
  -6   9   1        1.30        0.89      1.67 o 
  -5   9   1      350.36      368.58     14.53 o 
  -4   9   1      267.98      276.18      7.14 o 
  -3   9   1      916.99      864.00     20.78 o 
  -2   9   1        8.09        7.44      1.67 o 
  -1   9   1      308.12      324.85     11.01 o 
   0   9   1      485.85      488.50     19.23 o 
   1   9   1     1040.36      993.42     30.38 o 
   2   9   1       68.57       74.30      6.40 o 
   3   9   1      157.95      152.21      8.88 o 
   4   9   1       73.84       80.18      9.08 o 
   5   9   1       14.66       41.92      7.73 o 
  -9  10   1        5.92        5.22      3.86 o 
  -8  10   1       10.84       12.17      4.25 o 
  -7  10   1        3.98        7.11      5.60 o 
  -6  10   1      369.34      389.43     15.37 o 
  -5  10   1      947.63      901.93     33.23 o 
  -4  10   1       42.49       43.11      4.55 o 
  -3  10   1     1390.00     1341.62     40.27 o 
  -2  10   1      809.82      826.30     28.04 o 
  -1  10   1     1551.38     1479.95     44.32 o 
   0  10   1      466.67      451.96     14.97 o 
   1  10   1      466.55      440.09     14.70 o 
   2  10   1       56.92       57.20      3.77 o 
   3  10   1      307.72      317.06     15.37 o 
   4  10   1        0.18        2.70      4.83 o 
  -8  11   1       45.46       58.92      6.95 o 
  -7  11   1       11.07       11.10      2.51 o 
  -6  11   1      103.43      104.67      5.80 o 
  -5  11   1       12.71       15.29      1.85 o 
  -4  11   1       22.58       28.11      2.50 o 
  -3  11   1      147.00      140.15      6.91 o 
  -2  11   1      212.18      208.60      8.10 o 
  -1  11   1      815.92      770.87     24.14 o 
   0  11   1       14.91       18.92      2.66 o 
   1  11   1      348.91      353.85     12.48 o 
   2  11   1       18.23       26.72      2.93 o 
   3  11   1      166.55      169.60     10.31 o 
  -7  12   1        3.03        2.65      2.11 o 
  -6  12   1        7.90        5.46      3.77 o 
  -5  12   1      101.72      113.64      5.02 o 
  -4  12   1       79.98       65.31      3.82 o 
  -3  12   1       19.05       18.29      2.60 o 
  -2  12   1        4.69       10.36      2.35 o 
  -1  12   1       46.27       46.45      5.12 o 
   0  12   1       15.12        9.73      2.44 o 
   1  12   1       51.70       64.83      4.35 o 
   2  12   1       16.31       13.64      4.16 o 
  -7  13   1       56.76       60.08      5.99 o 
  -6  13   1       77.58       75.59      6.67 o 
  -5  13   1       45.20       54.47     11.20 o 
  -4  13   1       53.57       57.91      6.38 o 
  -3  13   1       26.44       21.54      3.55 o 
  -2  13   1        0.15       -3.48      2.32 o 
  -1  13   1        3.27        4.50      2.78 o 
   0  13   1        8.66       12.59      4.54 o 
   1  13   1       14.96       22.99      6.37 o 
  -6  14   1       13.17       14.10      4.25 o 
  -5  14   1        0.01       -4.06      3.48 o 
  -4  14   1       39.42       58.34     10.14 o 
  -3  14   1        8.74       15.90      3.60 o 
  -2  14   1       59.68       65.50     12.07 o 
  -1  14   1       19.60       23.72      3.99 o 
   0 -14   2       46.24       52.67      5.11 o 
   1 -14   2        4.58        6.41      3.48 o 
   2 -14   2      331.20      374.27     17.78 o 
   3 -14   2        4.48        6.28      3.57 o 
   4 -14   2      108.97      124.88      7.30 o 
   5 -14   2        0.93        3.86      3.86 o 
   6 -14   2       11.84       23.18      4.83 o 
  -1 -13   2       25.82       31.38      6.09 o 
   0 -13   2       10.56       15.44      3.29 o 
   1 -13   2       39.62       47.79      4.62 o 
   2 -13   2      186.82      203.79      9.99 o 
   3 -13   2      380.15      380.93     21.46 o 
   4 -13   2        9.76       11.20      3.01 o 
   5 -13   2        5.16        5.05      2.66 o 
   6 -13   2       91.10      111.00      7.92 o 
   7 -13   2        2.84        3.86      3.09 o 
  -2 -12   2       15.20       19.32      4.30 o 
  -1 -12   2       68.90       77.31      4.65 o 
   0 -12   2       88.40       95.67      5.19 o 
   1 -12   2        3.74        3.28      3.28 o 
   2 -12   2        4.43        7.01      2.60 o 
   3 -12   2       17.02       26.46      3.48 o 
   4 -12   2       44.88       47.18      3.20 o 
   5 -12   2       18.50       20.85      2.41 o 
   6 -12   2       56.91       59.47      4.35 o 
   7 -12   2       23.48       27.41      5.80 o 
   8 -12   2      118.87      139.30     11.21 o 
  -3 -11   2        0.87        0.05      5.22 o 
  -2 -11   2        7.52        4.48      3.67 o 
  -1 -11   2       16.78       17.43      2.69 o 
   0 -11   2      122.33      119.78      5.65 o 
   1 -11   2       74.55       73.13      4.17 o 
   2 -11   2      285.51      249.18     10.87 o 
   3 -11   2      406.73      387.16     15.58 o 
   4 -11   2      218.98      217.20      7.95 o 
   5 -11   2       23.14       21.36      3.71 o 
   6 -11   2       30.07       29.16      3.20 o 
   7 -11   2       18.72       16.25      3.67 o 
   8 -11   2      155.28      162.89     11.59 o 
  -4 -10   2        0.78        8.11      5.22 o 
  -3 -10   2       64.19       65.68      6.09 o 
  -2 -10   2        2.56       -1.48      2.69 o 
  -1 -10   2       13.88       12.61      3.02 o 
   0 -10   2       40.78       34.56      4.47 o 
   1 -10   2        1.71       -0.10      1.87 o 
   2 -10   2       47.80       54.48      2.55 o 
   3 -10   2      378.00      378.31     12.53 o 
   4 -10   2       20.84       22.11      2.92 o 
   5 -10   2       78.68       74.07      3.37 o 
   6 -10   2       95.90      112.98      5.91 o 
   7 -10   2      406.34      399.26     15.58 o 
   8 -10   2      102.15       98.53      8.31 o 
   9 -10   2       12.79       14.87      4.44 o 
  -5  -9   2        0.03        8.50      5.22 o 
  -4  -9   2        4.95       14.39      4.06 o 
  -3  -9   2       58.95       53.16      5.11 o 
  -2  -9   2      109.87       92.63      7.83 o 
  -1  -9   2      298.08      302.76     12.13 o 
   0  -9   2       16.89       11.80      2.46 o 
   1  -9   2       27.38       23.54      2.11 o 
   2  -9   2      392.34      423.78      9.78 o 
   3  -9   2      310.52      304.71      7.26 o 
   4  -9   2      732.92      725.83     17.28 o 
   5  -9   2       58.15       54.30      5.47 o 
   6  -9   2      362.85      348.10     13.66 o 
   7  -9   2       40.16       39.07      2.75 o 
   8  -9   2       27.02       42.69      5.22 o 
  -6  -8   2       60.33       76.70      9.47 o 
  -5  -8   2        2.30        1.16      4.44 o 
  -4  -8   2      102.94      116.51      7.38 o 
  -3  -8   2        4.05       -0.95      2.58 o 
  -2  -8   2      104.42      102.39     14.88 o 
  -1  -8   2       13.41       19.15      2.32 o 
   0  -8   2      226.87      233.50      7.21 o 
   1  -8   2      102.67      101.11      4.28 o 
   2  -8   2      137.13      144.25      6.27 o 
   3  -8   2        3.88        3.61      1.04 o 
   4  -8   2      232.62      249.42      7.24 o 
   5  -8   2       88.57       89.41      3.90 o 
   6  -8   2      540.91      514.57     15.79 o 
   7  -8   2      262.37      254.15     14.69 o 
   8  -8   2        2.13        6.76      3.48 o 
  -6  -7   2      114.64      120.76     11.40 o 
  -5  -7   2       37.63       30.14      5.80 o 
  -4  -7   2       90.89       88.33      7.44 o 
  -3  -7   2      337.35      355.70     15.72 o 
  -2  -7   2      953.70      973.45     95.06 o 
  -1  -7   2      837.26      907.07     32.06 o 
   0  -7   2      678.31      631.92     17.06 o 
   1  -7   2      254.21      260.22      7.66 o 
   2  -7   2       27.59       25.57      1.73 o 
   3  -7   2       43.74       42.42      1.74 o 
   4  -7   2      595.78      576.48     13.79 o 
   5  -7   2      349.13      341.97     10.81 o 
   6  -7   2        0.16        1.40      0.76 o 
   7  -7   2       10.81        7.88      1.84 o 
   8  -7   2       30.09       45.20      5.02 o 
  -7  -6   2      126.31      164.81     13.33 o 
  -6  -6   2        3.81        7.34      4.44 o 
  -5  -6   2       19.48       20.28      5.02 o 
  -4  -6   2       22.78       13.36      3.13 o 
  -3  -6   2      818.93      825.38     32.91 o 
  -2  -6   2      253.76      276.42     12.19 o 
  -1  -6   2      522.51      575.69     13.64 o 
   0  -6   2     1574.00     1727.03     39.09 o 
   1  -6   2     1447.29     1587.89     32.84 o 
   2  -6   2      128.59      103.53      2.80 o 
   3  -6   2      699.32      777.85     17.79 o 
   4  -6   2      713.19      775.88     20.24 o 
   5  -6   2       65.07       54.40      2.07 o 
   6  -6   2      159.93      160.67      6.46 o 
   7  -6   2       63.49       66.81      5.02 o 
   8  -6   2       22.70       28.40      4.25 o 
  -7  -5   2       34.66       29.94      5.80 o 
  -6  -5   2        0.36       -1.93      3.48 o 
  -5  -5   2      438.24      417.57     17.84 o 
  -4  -5   2       23.17       22.59      2.29 o 
  -3  -5   2       74.64       89.58      4.15 o 
  -2  -5   2       23.00       30.70      2.23 o 
  -1  -5   2      142.06      127.03      4.04 o 
   0  -5   2      133.58      104.53      3.08 o 
   1  -5   2        1.48        3.47      0.73 o 
   2  -5   2     1308.46     1305.42     24.85 o 
   3  -5   2      156.54      133.09      3.21 o 
   4  -5   2      235.13      214.77      5.91 o 
   5  -5   2       35.83       34.28      1.46 o 
   6  -5   2       72.28       62.83      3.25 o 
   7  -5   2      484.83      530.48     18.79 o 
  -8  -4   2      114.30      139.11     11.79 o 
  -7  -4   2       15.74        8.50      4.06 o 
  -6  -4   2       98.28      115.15      9.66 o 
  -5  -4   2        5.21        9.61      2.58 o 
  -4  -4   2        1.64        3.12      1.38 o 
  -3  -4   2      485.40      522.92     14.51 o 
  -2  -4   2      892.94      982.37     23.17 o 
  -1  -4   2      673.07      654.85     16.06 o 
   0  -4   2       36.18       45.48      2.58 o 
   1  -4   2        0.05        0.59      0.57 o 
   2  -4   2     1828.78     2012.49     35.61 o 
   3  -4   2      184.66      204.90      4.19 o 
   4  -4   2      268.07      278.34      7.36 o 
   5  -4   2      212.76      203.44      5.53 o 
   6  -4   2      402.03      393.96     10.32 o 
   7  -4   2        6.45        7.43      1.51 o 
   8  -4   2        0.33        1.55      1.55 o 
  -8  -3   2       40.22       47.33      6.18 o 
  -7  -3   2       14.25       17.97      4.25 o 
  -6  -3   2       13.10       22.99      4.25 o 
  -5  -3   2       65.25       64.34      4.38 o 
  -4  -3   2       24.92       28.86      1.84 o 
  -3  -3   2      834.01      879.10     20.73 o 
  -2  -3   2      373.53      367.55     11.75 o 
  -1  -3   2     2819.26     2758.97    108.81 o 
   0  -3   2      106.41       65.86      2.77 o 
   1  -3   2      380.71      346.36      6.90 o 
   2  -3   2     1499.06     1479.77     26.24 o 
   3  -3   2      373.86      344.94      7.25 o 
   4  -3   2      446.60      465.96     12.07 o 
   5  -3   2       82.19       95.82      2.64 o 
   6  -3   2       39.88       44.73      1.81 o 
   7  -3   2       77.89       75.15      5.22 o 
   8  -3   2       12.30       15.26      2.70 o 
   9  -3   2        0.03        0.58      2.12 o 
  -8  -2   2       17.67       11.59      3.86 o 
  -7  -2   2        2.64        2.90      3.09 o 
  -6  -2   2      204.13      194.41     12.95 o 
  -5  -2   2      138.69      147.33      6.31 o 
  -4  -2   2     1079.45     1070.92     33.64 o 
  -3  -2   2      474.62      526.61     14.66 o 
  -2  -2   2        4.29        8.19      1.06 o 
  -1  -2   2      223.13      199.46      6.77 o 
   0  -2   2     2546.26     2227.20     61.24 o 
   1  -2   2     1367.12     1205.97     24.65 o 
   2  -2   2      175.45      142.33      2.76 o 
   3  -2   2      135.27      161.36      3.38 o 
   4  -2   2      264.26      281.38      6.17 o 
   5  -2   2      181.69      179.79      4.16 o 
   6  -2   2      462.49      472.21     10.35 o 
   7  -2   2       40.22       43.66      4.25 o 
   8  -2   2        1.03        2.12      2.32 o 
   9  -2   2        2.84        0.19      2.51 o 
  -9  -1   2        1.07        1.93      3.09 o 
  -8  -1   2        6.20       11.78      3.48 o 
  -7  -1   2      129.12      142.79     10.24 o 
  -6  -1   2       41.22       53.71      5.22 o 
  -5  -1   2      126.02      127.81      5.09 o 
  -4  -1   2      271.67      298.18     10.01 o 
  -3  -1   2      525.31      528.39     14.52 o 
  -2  -1   2     3068.27     3080.70     81.67 o 
  -1  -1   2     1416.17     1264.72     38.94 o 
   0  -1   2     2383.60     2189.38    128.72 o 
   1  -1   2     7894.70     8087.37    184.19 o 
   2  -1   2      105.33      136.14      2.61 o 
   3  -1   2      249.83      261.59      5.73 o 
   4  -1   2       67.76       56.46      3.05 o 
   5  -1   2      107.35       99.89      2.86 o 
   6  -1   2       11.31       11.78      1.18 o 
   7  -1   2      114.92      110.13      7.92 o 
   8  -1   2      432.25      413.31     23.97 o 
   9  -1   2       32.10       34.58      4.44 o 
  -9   0   2        5.13        5.80      2.90 o 
  -8   0   2       20.41       20.28      3.67 o 
  -7   0   2      461.80      452.43     25.91 o 
  -5   0   2      255.80      284.80     11.62 o 
  -4   0   2       23.21       23.11      1.84 o 
  -3   0   2      128.69      111.45      4.02 o 
  -2   0   2     1275.67     1291.58     39.80 o 
  -1   0   2      540.23      508.85     24.79 o 
   1   0   2      897.05      828.28     20.19 o 
   2   0   2     4358.43     4390.63     94.07 o 
   3   0   2      286.90      293.49      7.02 o 
   4   0   2       29.31       34.61      1.33 o 
   5   0   2       13.09       11.49      0.89 o 
   6   0   2        0.01       -0.19      2.51 o 
   7   0   2       19.50       14.87      3.28 o 
   8   0   2      161.96      144.92     10.24 o 
   9   0   2       13.35       13.14      3.86 o 
  -9   1   2        8.88        8.11      2.90 o 
  -8   1   2       23.00       23.95      3.67 o 
  -7   1   2       14.00        7.34      2.70 o 
  -6   1   2       49.82       55.95      2.73 o 
  -5   1   2      264.73      278.24      9.08 o 
  -4   1   2     1418.57     1468.74     45.28 o 
  -3   1   2      133.68      121.63      3.53 o 
  -2   1   2      772.82      778.57     21.76 o 
  -1   1   2      180.24      188.75      5.12 o 
   0   1   2      576.45      629.45     18.82 o 
   1   1   2    10722.34    10451.18    337.29 o 
   2   1   2     6677.52     6961.24    162.79 o 
   3   1   2      909.61      930.96     24.86 o 
   4   1   2      564.13      599.57     16.36 o 
   5   1   2       82.75      105.90      3.61 o 
   6   1   2     1288.53     1293.64     70.70 o 
   7   1   2       59.24       59.89      6.18 o 
   8   1   2        0.04       -0.77      3.09 o 
  -9   2   2       15.63       20.28      3.09 o 
  -8   2   2       19.70       17.58      2.90 o 
  -7   2   2      676.76      689.62     37.72 o 
  -6   2   2      303.46      328.49     13.12 o 
  -5   2   2       60.64       65.09      3.28 o 
  -4   2   2     1053.05     1088.85     41.13 o 
  -3   2   2      712.17      728.70     27.61 o 
  -2   2   2      593.06      566.25     13.44 o 
  -1   2   2      204.20      171.18      3.40 o 
   0   2   2     2544.93     2459.94     48.59 o 
   1   2   2     1613.78     1593.23     38.79 o 
   2   2   2        4.05        5.82      1.23 o 
   3   2   2      165.35      185.84      5.69 o 
   4   2   2      981.25     1061.00     25.62 o 
   5   2   2        0.14        0.45      1.44 o 
   6   2   2     1533.87     1457.46     79.63 o 
   7   2   2       53.01       63.37      6.38 o 
   8   2   2      254.35      233.64     15.85 o 
  -9   3   2       26.22       26.85      2.90 o 
  -8   3   2       59.03       56.68      3.33 o 
  -7   3   2        5.21        3.39      1.16 o 
  -6   3   2      767.05      738.94     28.12 o 
  -5   3   2      593.52      630.88     23.94 o 
  -4   3   2     1224.00     1338.84     50.48 o 
  -3   3   2       21.43       26.63      1.22 o 
  -2   3   2      629.77      635.03     13.67 o 
  -1   3   2     1504.38     1502.38     29.79 o 
   0   3   2      783.60      887.61     17.34 o 
   1   3   2      633.47      566.49     12.15 o 
   2   3   2     2016.69     2246.16     46.00 o 
   3   3   2      715.65      736.44     17.35 o 
   4   3   2      346.52      363.91     11.12 o 
   5   3   2      128.07      117.78     11.21 o 
   6   3   2        9.47        3.67      3.48 o 
   7   3   2        1.02        0.58      3.48 o 
   8   3   2       90.30       79.41      8.31 o 
  -8   4   2        0.21       -3.48      2.51 o 
  -7   4   2       41.76       42.31      4.25 o 
  -5   4   2       55.84       62.60      3.67 o 
  -4   4   2      223.31      221.35      6.01 o 
  -3   4   2     1473.26     1478.78     31.91 o 
  -2   4   2      165.64      177.00      3.61 o 
  -1   4   2       97.02       78.17      1.92 o 
   0   4   2      585.95      549.59     12.85 o 
   1   4   2      606.47      650.28     25.09 o 
   2   4   2      578.10      643.52     14.71 o 
   3   4   2      619.60      652.29     17.23 o 
   4   4   2       31.53       32.37      2.78 o 
   5   4   2       96.87      120.18      9.85 o 
   6   4   2      236.95      257.61     17.20 o 
   7   4   2       85.20       94.47      9.08 o 
  -9   5   2       12.27       11.78      2.12 o 
  -8   5   2      208.41      199.32      7.89 o 
  -7   5   2       50.40       58.73      5.22 o 
  -6   5   2        2.75        5.60      2.90 o 
  -5   5   2        5.18        4.96      0.76 o 
  -4   5   2      196.89      187.19      5.23 o 
  -3   5   2        0.96        1.66      0.66 o 
  -2   5   2     1083.24     1116.34     21.87 o 
  -1   5   2     3226.97     3227.02     62.36 o 
   0   5   2        0.95        1.38      1.05 o 
   1   5   2      505.57      475.61     11.12 o 
   2   5   2      283.28      255.56      6.39 o 
   3   5   2       71.78       60.03      3.85 o 
   4   5   2      162.60      176.37      7.59 o 
   5   5   2      252.87      223.61     15.46 o 
   6   5   2       55.89       49.65      6.57 o 
   7   5   2       15.24        8.89      4.44 o 
  -9   6   2        2.77       -4.35      2.90 o 
  -8   6   2        0.26        4.83      3.09 o 
  -7   6   2      283.58      260.74     14.69 o 
  -6   6   2      268.05      270.76     10.24 o 
  -5   6   2       55.40       45.45      1.88 o 
  -4   6   2        0.28        0.09      0.66 o 
  -3   6   2      194.64      197.69      4.60 o 
  -2   6   2      162.51      166.54      4.16 o 
  -1   6   2      640.20      580.48     13.85 o 
   0   6   2      524.85      518.09     16.12 o 
   1   6   2       34.15       41.01      3.32 o 
   2   6   2      290.14      269.40      8.57 o 
   3   6   2      378.05      390.98     12.66 o 
   4   6   2       53.61       57.98      4.78 o 
   5   6   2        8.83       12.56      4.83 o 
   6   6   2       19.93       19.32      5.22 o 
  -9   7   2      181.16      183.57     11.79 o 
  -8   7   2       75.94      101.82      7.92 o 
  -7   7   2      151.41      161.82      6.71 o 
  -6   7   2       18.57       18.73      1.19 o 
  -5   7   2       35.83       32.72      1.71 o 
  -4   7   2        2.74        5.67      0.90 o 
  -3   7   2       35.12       18.41      1.18 o 
  -2   7   2      226.95      245.76      5.91 o 
  -1   7   2      127.27      121.82      3.89 o 
   0   7   2      408.19      409.96     13.10 o 
   1   7   2       20.28       17.49      1.99 o 
   2   7   2       22.24       24.79      1.89 o 
   3   7   2       99.16       88.30      6.22 o 
   4   7   2       24.97       28.25      3.89 o 
   5   7   2        1.04        3.48      4.25 o 
   6   7   2       67.73       71.29      8.50 o 
  -9   8   2      138.31      151.87     10.63 o 
  -8   8   2       19.44       23.18      4.25 o 
  -7   8   2      208.29      235.06      9.48 o 
  -6   8   2      278.64      268.85      7.56 o 
  -5   8   2      307.82      287.03      8.16 o 
  -4   8   2        4.41        5.97      0.78 o 
  -3   8   2       64.82       64.21      2.33 o 
  -2   8   2      529.08      524.19     11.80 o 
  -1   8   2      552.04      558.75     17.45 o 
   0   8   2      113.07      102.53      4.66 o 
   1   8   2       78.55       70.46      4.48 o 
   2   8   2      220.44      224.00     12.35 o 
   3   8   2      145.25      152.30      8.74 o 
   4   8   2       35.04       43.86      4.85 o 
   5   8   2       35.89       62.21      8.31 o 
  -9   9   2       95.98       92.93      8.31 o 
  -8   9   2       39.35       50.23      5.99 o 
  -7   9   2       41.81       37.62      2.78 o 
  -6   9   2      293.66      286.89      9.44 o 
  -5   9   2      808.73      771.70     23.20 o 
  -4   9   2      501.36      507.05     12.11 o 
  -3   9   2      296.50      300.54      8.00 o 
  -2   9   2     1206.08     1166.55     30.79 o 
  -1   9   2      222.87      247.93     10.42 o 
   0   9   2      136.72      152.25      6.28 o 
   1   9   2      311.62      301.82     10.49 o 
   2   9   2       28.57       34.23      2.77 o 
   3   9   2        3.33       -1.14      2.80 o 
   4   9   2        0.85       -0.19      4.06 o 
  -9  10   2       46.41       41.92      6.18 o 
  -8  10   2       26.77       18.55      4.64 o 
  -7  10   2      123.91      123.39      6.02 o 
  -6  10   2       47.32       51.66      7.53 o 
  -5  10   2      583.09      536.66     20.58 o 
  -4  10   2     1013.20      972.99     29.61 o 
  -3  10   2     1101.01     1073.98     32.84 o 
  -2  10   2     1207.99     1139.01     30.44 o 
  -1  10   2      933.28      932.23     25.22 o 
   0  10   2      227.80      226.17      8.44 o 
   1  10   2      912.27      910.12     28.21 o 
   2  10   2      105.43      110.87      9.42 o 
   3  10   2       28.95       30.03      4.71 o 
   4  10   2       41.89       45.01      7.73 o 
  -8  11   2        0.23        0.77      3.67 o 
  -7  11   2       15.90       18.62      4.44 o 
  -6  11   2        2.91        0.53      3.57 o 
  -5  11   2       50.22       56.93      4.30 o 
  -4  11   2       42.48       43.79      3.00 o 
  -3  11   2       87.39       89.95      4.94 o 
  -2  11   2        0.42        0.62      2.63 o 
  -1  11   2      143.01      141.62      5.42 o 
   0  11   2      189.61      194.19      7.73 o 
   1  11   2      283.77      275.29     16.92 o 
   2  11   2      206.37      242.71     12.71 o 
   3  11   2       84.50       81.23      6.90 o 
  -7  12   2        4.79        4.17      2.80 o 
  -6  12   2        5.86        3.72      2.41 o 
  -5  12   2       42.70       35.46      2.70 o 
  -4  12   2       11.81        8.95      2.11 o 
  -3  12   2       17.96       16.86      2.48 o 
  -2  12   2        1.36        2.70      2.04 o 
  -1  12   2        7.27        6.27      2.27 o 
   0  12   2       12.68       14.92      2.69 o 
   1  12   2        0.21       -0.55      1.89 o 
   2  12   2        0.05        1.20      3.62 o 
  -7  13   2        5.75        1.35      2.90 o 
  -6  13   2       53.24       43.08      4.07 o 
  -5  13   2       39.81       47.33      4.29 o 
  -4  13   2      134.71      154.80      8.18 o 
  -3  13   2      145.87      154.41      8.22 o 
  -2  13   2      187.59      204.80     14.11 o 
  -1  13   2        1.97        1.42      2.54 o 
   0  13   2        2.99        3.81      4.54 o 
  -5  14   2       61.87       52.55      6.76 o 
  -4  14   2       12.27        3.67      4.06 o 
  -3  14   2       10.62        8.64      3.27 o 
  -2  14   2       24.51       30.99      4.26 o 
  -1  14   2        0.84        4.22      3.05 o 
   0 -14   3        2.51       -0.21      2.92 o 
   1 -14   3       20.81       22.01      3.95 o 
   2 -14   3       23.73       23.75      3.93 o 
   3 -14   3      108.53      118.83      7.29 o 
   4 -14   3       32.09       44.63      4.57 o 
   5 -14   3       40.29       45.78      6.18 o 
   6 -14   3        0.07        0.39      3.28 o 
  -1 -13   3       52.03       59.69      7.15 o 
   0 -13   3       60.58       55.29      4.87 o 
   1 -13   3       15.37       17.04      4.73 o 
   2 -13   3      170.10      153.92      8.34 o 
   3 -13   3        0.79       -2.99      2.90 o 
   4 -13   3        0.11        2.23      2.52 o 
   5 -13   3       46.30       48.83      4.36 o 
   6 -13   3       17.87       24.01      3.43 o 
   7 -13   3       56.97       77.08      7.15 o 
  -2 -12   3        4.92        7.53      3.69 o 
  -1 -12   3      113.91      116.96      5.89 o 
   0 -12   3      128.38      119.91      7.50 o 
   1 -12   3       55.23       54.31      4.62 o 
   2 -12   3       17.05       19.45      3.19 o 
   3 -12   3        0.21        0.47      2.31 o 
   4 -12   3       25.58       28.40      3.48 o 
   5 -12   3        0.63       -2.00      1.50 o 
   6 -12   3        3.20       10.18      2.55 o 
   7 -12   3        0.64        1.11      2.11 o 
   8 -12   3       44.63       34.97      6.18 o 
  -3 -11   3        0.18       -2.37      3.13 o 
  -2 -11   3        1.72        0.72      3.21 o 
  -1 -11   3      164.79      163.35      6.97 o 
   0 -11   3        0.06        2.19      2.06 o 
   1 -11   3      402.21      410.06     13.78 o 
   2 -11   3       74.91       63.71      4.57 o 
   3 -11   3      159.76      140.35      5.98 o 
   4 -11   3      263.13      273.19      9.69 o 
   5 -11   3       24.81       20.49      1.98 o 
   6 -11   3      156.16      179.35      8.40 o 
   7 -11   3        1.48       -0.21      1.96 o 
   8 -11   3       80.37       69.94      7.15 o 
  -4 -10   3        4.18        5.60      5.41 o 
  -3 -10   3       15.66       19.23      3.96 o 
  -2 -10   3        1.65       -1.60      3.19 o 
  -1 -10   3      118.67      115.18      7.28 o 
   0 -10   3      266.72      265.63     11.33 o 
   1 -10   3       17.38       12.02      2.41 o 
   2 -10   3       35.97       38.24      2.27 o 
   3 -10   3       14.53       15.64      2.80 o 
   4 -10   3      220.05      214.54     11.50 o 
   5 -10   3       51.46       45.02      2.51 o 
   6 -10   3      391.49      383.04     15.09 o 
   7 -10   3        4.07       10.64      3.19 o 
   8 -10   3       96.73       98.15      8.31 o 
  -5  -9   3       40.68       52.16      8.11 o 
  -4  -9   3       81.64       93.99      6.76 o 
  -3  -9   3       33.68       33.22      4.23 o 
  -2  -9   3       49.70       45.21     12.27 o 
  -1  -9   3       31.65       31.61      2.53 o 
   0  -9   3      534.45      518.24     14.63 o 
   1  -9   3      199.02      214.27      7.83 o 
   2  -9   3       82.22       71.16      2.88 o 
   3  -9   3      228.33      217.27      5.95 o 
   4  -9   3      838.41      872.25     22.80 o 
   5  -9   3       67.87       74.51      5.60 o 
   6  -9   3     1027.97      999.02     36.12 o 
   7  -9   3      472.64      456.62     17.48 o 
   8  -9   3        0.00       -2.51      3.09 o 
  -6  -8   3        6.30       12.94      5.80 o 
  -5  -8   3       51.05       69.16      8.31 o 
  -4  -8   3       27.70       28.72      4.15 o 
  -3  -8   3       51.73       47.49      5.80 o 
  -2  -8   3        5.56        4.94      2.93 o 
  -1  -8   3       12.87        4.66      2.26 o 
   0  -8   3       34.12       36.31      2.67 o 
   1  -8   3      476.29      484.15     13.27 o 
   2  -8   3       11.31        5.00      1.19 o 
   3  -8   3       22.55       23.65      1.46 o 
   4  -8   3        1.15        0.32      1.40 o 
   5  -8   3       63.10       55.28      2.97 o 
   6  -8   3        0.95        1.76      1.28 o 
   7  -8   3      503.62      501.75     25.72 o 
   8  -8   3       20.37       19.90      4.25 o 
  -6  -7   3        6.71        4.44      4.25 o 
  -5  -7   3      203.34      200.01     14.88 o 
  -4  -7   3      432.24      437.26     27.07 o 
  -3  -7   3      156.15      147.57      8.13 o 
  -2  -7   3      404.10      402.43     14.07 o 
  -1  -7   3      113.68      110.80      5.86 o 
   0  -7   3      582.03      627.76     23.70 o 
   1  -7   3       16.60       24.12      1.64 o 
   2  -7   3        0.27        2.32      0.82 o 
   3  -7   3      179.18      180.78      4.98 o 
   4  -7   3        3.22        4.98      1.28 o 
   5  -7   3     1091.07     1085.97     27.91 o 
   6  -7   3       98.38      111.81      3.51 o 
   7  -7   3        9.01       15.84      3.48 o 
   8  -7   3       47.09       44.82      5.02 o 
  -7  -6   3       10.01        5.41      5.02 o 
  -6  -6   3        3.14        3.67      4.06 o 
  -5  -6   3       53.84       45.79      6.18 o 
  -4  -6   3      192.71      181.47      9.35 o 
  -3  -6   3      218.44      212.13      8.29 o 
  -2  -6   3     1775.52     1844.25    119.83 o 
  -1  -6   3      133.42      146.43      5.54 o 
   0  -6   3      779.27      854.12     47.00 o 
   1  -6   3      837.17     1005.10     23.45 o 
   2  -6   3        1.63       13.47      1.11 o 
   3  -6   3      283.92      298.32      7.16 o 
   4  -6   3      876.48      934.68     21.66 o 
   5  -6   3      562.25      585.52     15.27 o 
   6  -6   3      235.93      212.65      5.94 o 
   7  -6   3       45.50       39.02      4.25 o 
  -7  -5   3        2.00        0.00      3.67 o 
  -6  -5   3       11.87        9.85      4.06 o 
  -5  -5   3       10.34       17.42      3.67 o 
  -4  -5   3      295.92      290.20     14.69 o 
  -3  -5   3      283.60      275.28      8.18 o 
  -2  -5   3      150.00      141.45      8.38 o 
  -1  -5   3     2918.48     2900.98    113.82 o 
   0  -5   3       17.76       20.51      1.87 o 
   1  -5   3     2777.26     2984.97     60.71 o 
   2  -5   3     5087.12     5361.87    108.90 o 
   3  -5   3      905.14      983.60     20.18 o 
   4  -5   3      955.23      991.26     20.54 o 
   5  -5   3       61.55       74.54      2.55 o 
   6  -5   3        1.31        3.28      0.84 o 
   7  -5   3       22.92       19.95      1.37 o 
  -8  -4   3      234.26      241.94     17.01 o 
  -7  -4   3       62.44       60.47      6.95 o 
  -6  -4   3       31.44       29.36      4.83 o 
  -5  -4   3      204.61      175.24      6.60 o 
  -4  -4   3        3.38        4.14      1.48 o 
  -3  -4   3      219.59      202.41      5.57 o 
  -2  -4   3      227.76      259.23      7.43 o 
  -1  -4   3     1489.98     1686.59     41.80 o 
   0  -4   3      152.19      199.41      4.27 o 
   1  -4   3      121.58      141.21      3.13 o 
   2  -4   3     4487.04     4482.61     84.28 o 
   3  -4   3      596.44      711.68     13.84 o 
   4  -4   3       77.26       77.08      2.48 o 
   5  -4   3      656.70      609.31     15.76 o 
   6  -4   3      645.35      677.99     17.51 o 
   7  -4   3       45.57       44.70      2.80 o 
   8  -4   3       20.53       18.74      2.70 o 
   9  -4   3        0.09        1.16      1.93 o 
  -8  -3   3        9.34        7.73      3.86 o 
  -7  -3   3        7.69        5.41      3.48 o 
  -6  -3   3       56.87       45.40      5.60 o 
  -5  -3   3      139.96      142.67      5.86 o 
  -4  -3   3      797.72      794.53     18.92 o 
  -3  -3   3      882.89     1037.56     27.03 o 
  -2  -3   3      376.39      406.90     11.98 o 
  -1  -3   3       16.78       19.94      1.77 o 
   0  -3   3      203.36      192.51      4.08 o 
   1  -3   3     7341.03     7156.99    126.58 o 
   2  -3   3       68.92       50.56      1.33 o 
   3  -3   3     2166.47     2138.96     38.37 o 
   4  -3   3      544.88      537.16     12.50 o 
   5  -3   3      572.03      556.07     13.05 o 
   6  -3   3      274.53      260.79      6.49 o 
   7  -3   3        1.56        0.00      1.93 o 
   8  -3   3      209.08      229.96     13.72 o 
   9  -3   3      167.81      175.83     11.21 o 
  -8  -2   3      115.79      112.06      9.47 o 
  -7  -2   3        1.99        1.16      3.09 o 
  -6  -2   3       26.50       19.13      4.06 o 
  -5  -2   3        0.13        0.13      1.63 o 
  -4  -2   3       21.97       19.84      1.64 o 
  -3  -2   3      587.01      674.13     26.39 o 
  -2  -2   3      134.36      144.19      4.54 o 
  -1  -2   3     1413.88     1266.49     71.99 o 
   0  -2   3     3560.57     3340.62     81.40 o 
   1  -2   3       46.15       49.16      1.42 o 
   2  -2   3     1537.63     1637.61     29.19 o 
   3  -2   3       35.83       31.30      0.95 o 
   4  -2   3      154.92      165.67      3.86 o 
   5  -2   3      302.36      332.99      7.38 o 
   6  -2   3        0.41        1.07      0.93 o 
   7  -2   3      477.43      474.10     26.68 o 
   8  -2   3      515.30      530.73     29.97 o 
   9  -2   3      142.49      169.45     11.40 o 
  -9  -1   3       26.87       31.10      4.83 o 
  -8  -1   3       40.06       46.94      5.41 o 
  -7  -1   3       12.76       11.20      3.28 o 
  -6  -1   3      177.02      168.51     11.40 o 
  -5  -1   3        6.11        6.61      1.55 o 
  -4  -1   3      129.55      146.03      4.96 o 
  -3  -1   3      961.51     1032.69     32.13 o 
  -2  -1   3     1702.03     1743.83     46.48 o 
  -1  -1   3     1980.24     1857.57     53.74 o 
   0  -1   3      333.91      332.77     10.35 o 
   1  -1   3       44.14       54.24      1.54 o 
   2  -1   3        9.20        9.74      0.50 o 
   3  -1   3        4.83        6.79      0.67 o 
   4  -1   3        7.95        5.77      0.72 o 
   5  -1   3      117.66      119.96      3.33 o 
   6  -1   3       28.52       22.29      2.35 o 
   7  -1   3      188.43      216.62     13.72 o 
   8  -1   3        3.81        0.77      2.70 o 
   9  -1   3      182.22      194.77     12.75 o 
  -9   0   3        0.93        5.22      3.09 o 
  -8   0   3       11.04       10.62      3.28 o 
  -7   0   3        2.58       -0.39      2.51 o 
  -5   0   3        2.74        4.33      1.62 o 
  -4   0   3      320.48      335.35     13.33 o 
  -3   0   3      116.87      132.56      4.65 o 
  -2   0   3     4434.82     4427.87    132.43 o 
  -1   0   3        2.78       -0.13      0.47 o 
   0   0   3     1007.49      905.15     23.88 o 
   1   0   3     7499.39     6839.20    191.19 o 
   2   0   3     3723.54     3566.21     76.49 o 
   3   0   3      214.58      211.06      5.49 o 
   4   0   3      146.52      178.55      4.87 o 
   5   0   3        8.61       11.54      1.26 o 
   6   0   3       49.82       43.08      4.64 o 
   7   0   3      151.65      146.66     10.24 o 
   8   0   3      141.51      151.10     11.01 o 
  -9   1   3        2.16        3.48      2.70 o 
  -8   1   3        1.25        0.00      2.32 o 
  -7   1   3       47.32       30.72      3.86 o 
  -6   1   3        1.07        0.04      1.16 o 
  -5   1   3       90.80       77.40      3.19 o 
  -4   1   3      278.00      310.98     10.01 o 
  -3   1   3     3978.52     4046.79    123.92 o 
  -2   1   3      690.68      694.03     18.38 o 
  -1   1   3     6609.43     6516.31    182.10 o 
   0   1   3     1728.64     1656.81     30.77 o 
   1   1   3     1887.79     1606.05     43.40 o 
   2   1   3     1080.30     1029.71     22.97 o 
   3   1   3       60.30       89.43      2.90 o 
   4   1   3      199.39      224.02      6.71 o 
   5   1   3      956.96      916.71     22.33 o 
   6   1   3        7.24        6.18      3.09 o 
   7   1   3      238.78      208.33     13.91 o 
   8   1   3      122.75      140.85     10.63 o 
  -9   2   3       95.44       99.11      7.34 o 
  -8   2   3       23.52       22.99      3.28 o 
  -7   2   3      372.56      324.78     18.56 o 
  -6   2   3      102.07      107.53      5.06 o 
  -5   2   3       42.28       38.54      2.46 o 
  -4   2   3       46.45       33.59      1.36 o 
  -3   2   3      106.01       92.06      2.45 o 
  -2   2   3     9563.43     9730.83    225.60 o 
  -1   2   3     6663.80     6185.09    121.64 o 
   0   2   3      273.27      297.10      5.85 o 
   1   2   3      102.52      104.51      2.32 o 
   2   2   3     1456.09     1515.93     42.53 o 
   3   2   3      737.75      852.80     22.92 o 
   4   2   3       97.95      109.66      4.12 o 
   5   2   3        8.09        7.63      2.32 o 
   6   2   3      415.75      391.49     23.59 o 
   7   2   3       32.04       21.83      4.25 o 
   8   2   3       40.13       26.47      4.83 o 
  -9   3   3       26.42       24.92      2.90 o 
  -8   3   3        5.51        5.60      2.12 o 
  -7   3   3       84.93       81.99      4.03 o 
  -6   3   3       12.19       10.83      1.37 o 
  -5   3   3      139.93      132.72      4.46 o 
  -4   3   3      129.95      135.26      4.45 o 
  -3   3   3      957.99      983.61     23.22 o 
  -2   3   3      461.91      496.73     10.84 o 
  -1   3   3      704.29      667.15     12.65 o 
   0   3   3      250.43      267.15      5.24 o 
   1   3   3      669.13      702.50     21.25 o 
   2   3   3      450.75      422.17     10.18 o 
   3   3   3      204.64      232.03      7.17 o 
   4   3   3        5.26        6.37      1.46 o 
   5   3   3      176.88      181.60      8.81 o 
   6   3   3       86.97       58.93      6.38 o 
   7   3   3       18.04       11.01      4.06 o 
  -9   4   3        0.33        2.51      2.32 o 
  -8   4   3       51.94       51.36      3.29 o 
  -7   4   3       22.54       23.76      2.61 o 
  -6   4   3        1.56        0.44      0.74 o 
  -5   4   3      307.10      325.87     10.07 o 
  -4   4   3      107.97      114.15      3.35 o 
  -3   4   3      704.49      875.69     20.55 o 
  -2   4   3      365.08      395.82      8.16 o 
  -1   4   3      504.81      572.11     12.47 o 
   0   4   3      249.07      231.72      5.35 o 
   1   4   3      219.63      199.38      9.13 o 
   2   4   3        5.93        5.99      1.12 o 
   3   4   3       17.77       19.08      3.18 o 
   4   4   3      338.69      320.01     17.38 o 
   5   4   3      401.85      405.98     24.55 o 
   6   4   3      121.57      126.36     10.24 o 
   7   4   3        4.73        0.97      3.67 o 
  -9   5   3       40.01       45.72      4.25 o 
  -8   5   3       49.37       50.80      2.96 o 
  -7   5   3      323.84      315.54     11.82 o 
  -6   5   3      223.78      206.99     11.02 o 
  -5   5   3       33.05       30.23      1.40 o 
  -4   5   3       38.52       36.24      1.41 o 
  -3   5   3      374.87      384.48      9.07 o 
  -2   5   3     1368.65     1389.78     27.14 o 
  -1   5   3       13.95       14.72      0.96 o 
   0   5   3     2558.41     2586.28     53.80 o 
   1   5   3      461.59      463.42     11.18 o 
   2   5   3      163.73      185.56      5.68 o 
   3   5   3       25.10       27.25      2.64 o 
   4   5   3       51.73       41.90      4.44 o 
   5   5   3       75.50       65.69      7.15 o 
   6   5   3        1.11       -0.77      3.28 o 
   7   5   3        0.06       -1.55      3.86 o 
  -9   6   3      132.81      147.42     10.05 o 
  -8   6   3      278.21      268.26     15.27 o 
  -7   6   3        5.02        1.76      1.35 o 
  -6   6   3       61.44       55.29      2.04 o 
  -5   6   3       20.95       36.30      1.76 o 
  -4   6   3      241.72      232.90      5.89 o 
  -3   6   3       14.08       21.72      1.14 o 
  -2   6   3      860.79      868.83     18.78 o 
  -1   6   3       99.17       97.55      2.89 o 
   0   6   3        8.34        7.35      1.15 o 
   1   6   3      409.49      396.09     14.85 o 
   2   6   3      156.99      151.56      5.73 o 
   3   6   3       20.48        9.51      3.09 o 
   4   6   3       45.54       65.49      5.19 o 
   5   6   3       23.95       23.76      5.41 o 
   6   6   3       13.11       11.01      4.83 o 
  -9   7   3       24.02       22.22      4.64 o 
  -8   7   3       52.83       56.80      5.80 o 
  -7   7   3      178.14      181.90      7.48 o 
  -6   7   3        4.97        5.56      1.34 o 
  -5   7   3      728.14      741.81     19.36 o 
  -4   7   3      340.44      366.50     10.01 o 
  -3   7   3       97.64      112.76      3.95 o 
  -2   7   3      301.21      315.51      7.39 o 
  -1   7   3       36.57       48.98      2.16 o 
   0   7   3       16.80       16.82      1.99 o 
   1   7   3        6.00        3.49      1.60 o 
   2   7   3      231.82      234.22      8.28 o 
   3   7   3      102.43       94.40      8.40 o 
   4   7   3      192.99      200.11     10.32 o 
   5   7   3        2.57        0.97      3.86 o 
   6   7   3       41.03       37.86      6.76 o 
  -9   8   3      176.60      199.41     12.95 o 
  -8   8   3        6.32        9.89      1.71 o 
  -7   8   3      527.99      508.68     15.51 o 
  -6   8   3        3.75        7.16      2.01 o 
  -5   8   3       33.09       35.99      2.03 o 
  -4   8   3      250.21      243.04      6.40 o 
  -3   8   3      190.56      203.54      5.12 o 
  -2   8   3      200.01      217.96      6.91 o 
  -1   8   3       94.82       95.75      3.47 o 
   0   8   3       90.33       84.95      3.78 o 
   1   8   3      547.52      560.22     24.65 o 
   2   8   3       12.37        9.28      1.91 o 
   3   8   3        5.36        0.65      2.78 o 
   4   8   3      133.67      143.56     12.37 o 
   5   8   3       64.66       86.36      9.85 o 
  -9   9   3       42.03       55.64      6.57 o 
  -8   9   3        0.08       -1.35      1.56 o 
  -7   9   3      193.03      199.63      6.94 o 
  -6   9   3        1.81        3.94      1.70 o 
  -5   9   3      122.14      117.93      4.83 o 
  -4   9   3      520.73      504.35     13.81 o 
  -3   9   3       85.59       80.70      3.12 o 
  -2   9   3      148.58      140.00      4.49 o 
  -1   9   3      175.75      164.40      5.70 o 
   0   9   3      172.41      174.98      6.67 o 
   1   9   3        9.95       12.99      2.17 o 
   2   9   3       48.87       54.10      4.96 o 
   3   9   3       96.21      108.68      7.44 o 
   4   9   3       41.88       49.46      7.34 o 
  -9  10   3       12.28       17.00      5.02 o 
  -8  10   3        0.01       -4.35      2.90 o 
  -7  10   3        0.34       -1.39      1.32 o 
  -6  10   3       17.59       22.03      2.14 o 
  -5  10   3       40.59       41.68      2.78 o 
  -4  10   3      388.60      379.70     10.83 o 
  -3  10   3      192.90      192.90      7.34 o 
  -2  10   3       71.92       80.26      3.69 o 
  -1  10   3      563.11      575.64     16.14 o 
   0  10   3      122.52      122.51      5.61 o 
   1  10   3       56.62       57.09      3.33 o 
   2  10   3      229.03      225.54     16.68 o 
   3  10   3      144.97      145.33     12.46 o 
  -8  11   3       10.00        7.73      4.64 o 
  -7  11   3       77.64       76.51      4.81 o 
  -6  11   3       33.79       33.53      4.83 o 
  -5  11   3      239.80      226.34     10.10 o 
  -4  11   3       46.85       46.01      3.06 o 
  -3  11   3        0.01        0.02      1.84 o 
  -2  11   3        0.21        1.91      1.85 o 
  -1  11   3       90.67       83.23      4.07 o 
   0  11   3      235.95      234.28      8.86 o 
   1  11   3      311.98      308.17     10.15 o 
   2  11   3       30.87       25.30      5.51 o 
   3  11   3       45.25       29.94      6.76 o 
  -8  12   3        8.49       12.94      2.70 o 
  -7  12   3      109.56      110.14     14.01 o 
  -6  12   3       17.51       25.30      3.38 o 
  -5  12   3      200.98      204.41      9.63 o 
  -4  12   3       80.20       82.29      4.34 o 
  -3  12   3       10.37        8.72      3.06 o 
  -2  12   3        4.00        3.32      2.11 o 
  -1  12   3        0.17        1.45      1.98 o 
   0  12   3        3.08        5.07      2.42 o 
   1  12   3      117.15      121.98      6.76 o 
  -7  13   3       10.73        9.27      3.48 o 
  -6  13   3        1.30        3.09      3.28 o 
  -5  13   3        3.72        2.00      2.39 o 
  -4  13   3        5.58        5.91      6.37 o 
  -3  13   3        2.51        7.45      2.92 o 
  -2  13   3        0.76        0.05      2.60 o 
  -1  13   3        6.35        5.00      2.82 o 
   0  13   3        0.15        2.63      2.72 o 
  -5  14   3       10.66        8.31      4.44 o 
  -4  14   3       13.36       11.40      4.64 o 
  -3  14   3        0.72       -0.58      2.66 o 
  -2  14   3       57.55       71.44      5.71 o 
   0 -14   4        5.80        9.45      3.48 o 
   1 -14   4        6.09        7.71      3.29 o 
   2 -14   4       99.03       86.59      6.21 o 
   3 -14   4       34.50       33.96      4.35 o 
   4 -14   4        0.25       -2.12      3.67 o 
   5 -14   4        3.00       11.20      4.44 o 
   6 -14   4       21.97       20.67      4.64 o 
  -1 -13   4       12.91       11.01      5.60 o 
   0 -13   4       28.83       30.86      6.18 o 
   1 -13   4       38.14       51.03      4.68 o 
   2 -13   4        4.19        7.14      3.77 o 
   3 -13   4      177.21      170.01      8.79 o 
   4 -13   4        0.00       -0.24      2.39 o 
   5 -13   4       14.15       12.65      2.93 o 
   6 -13   4        3.29        2.29      2.55 o 
   7 -13   4        3.59        6.18      3.48 o 
  -2 -12   4       24.28       48.75      5.46 o 
  -1 -12   4       35.24       40.42      4.98 o 
   0 -12   4       29.83       21.93      2.95 o 
   1 -12   4        8.75        4.78      3.96 o 
   2 -12   4       21.80       25.56      3.20 o 
   3 -12   4       56.65       48.65      3.52 o 
   4 -12   4       50.17       43.62      3.30 o 
   5 -12   4       17.58       21.68      2.13 o 
   6 -12   4       25.51       19.32      4.73 o 
   7 -12   4        1.66       -1.23      2.18 o 
  -3 -11   4       14.61       12.34      4.93 o 
  -2 -11   4       88.25       85.98      6.56 o 
  -1 -11   4       49.84       51.39      3.75 o 
   0 -11   4      374.35      376.85     11.41 o 
   1 -11   4      164.77      155.15      5.81 o 
   2 -11   4       56.32       49.25      3.46 o 
   3 -11   4       16.42       13.14      2.72 o 
   4 -11   4      126.30      105.06      6.01 o 
   5 -11   4        0.47        0.97      1.46 o 
   6 -11   4       18.38       15.59      2.15 o 
   7 -11   4       40.76       48.09      3.62 o 
   8 -11   4       27.36       26.85      5.22 o 
  -4 -10   4        9.49       14.87      5.41 o 
  -3 -10   4       21.72       20.74      3.96 o 
  -2 -10   4        8.62        6.78      3.19 o 
  -1 -10   4       76.19       71.31      3.65 o 
   0 -10   4      151.30      149.12      5.58 o 
   1 -10   4        1.76       -2.30      1.53 o 
   2 -10   4       74.31       68.74      3.18 o 
   3 -10   4      133.82      144.73      7.21 o 
   4 -10   4       59.21       56.03      4.10 o 
   5 -10   4       42.75       38.35      2.38 o 
   6 -10   4       45.16       42.10      3.48 o 
   7 -10   4        0.09        0.85      1.81 o 
   8 -10   4       36.93       44.43      5.80 o 
  -5  -9   4       52.60       44.63      7.34 o 
  -4  -9   4       30.51       32.09      4.44 o 
  -3  -9   4        2.82        6.47      3.57 o 
  -2  -9   4       56.97       50.16      3.79 o 
  -1  -9   4      407.84      394.24     11.60 o 
   0  -9   4        5.54        5.55      1.98 o 
   1  -9   4      314.98      317.59     13.14 o 
   2  -9   4      147.72      135.38      4.34 o 
   3  -9   4        0.34        2.49      1.15 o 
   4  -9   4       79.13       84.05      3.63 o 
   5  -9   4       53.43       56.98      3.89 o 
   6  -9   4      190.20      190.80      8.40 o 
   7  -9   4       66.63       56.65      3.67 o 
   8  -9   4       84.00       82.69      7.15 o 
  -6  -8   4       20.44       16.42      5.80 o 
  -5  -8   4        1.19        3.09      4.44 o 
  -4  -8   4        0.28        2.77      2.93 o 
  -3  -8   4        0.49       -1.94      2.58 o 
  -2  -8   4       17.89       11.35      2.56 o 
  -1  -8   4      134.43      122.60      5.32 o 
   0  -8   4      481.81      458.49     14.80 o 
   1  -8   4      330.77      350.07     12.53 o 
   2  -8   4      546.82      556.31     13.54 o 
   3  -8   4       46.87       38.97      1.86 o 
   4  -8   4      586.41      561.62     17.39 o 
   5  -8   4        7.43        6.98      1.57 o 
   6  -8   4       23.54       24.75      2.46 o 
   7  -8   4      119.08      128.38     17.29 o 
   8  -8   4        0.88        3.28      3.28 o 
  -6  -7   4       53.10       65.88      8.11 o 
  -5  -7   4       27.18       23.38      5.41 o 
  -4  -7   4      257.37      290.71     13.60 o 
  -3  -7   4        7.77        3.60      2.26 o 
  -2  -7   4       59.16       58.94      4.93 o 
  -1  -7   4      121.31      111.49      7.11 o 
   0  -7   4     1378.40     1330.22     48.73 o 
   1  -7   4       43.62       42.50      2.01 o 
   2  -7   4        0.00       -0.79      0.91 o 
   3  -7   4      317.80      302.15      7.56 o 
   4  -7   4      223.41      232.81      6.71 o 
   5  -7   4      697.93      653.03     17.14 o 
   6  -7   4      132.60      143.12      4.37 o 
   7  -7   4       91.21       95.00      4.59 o 
  -7  -6   4       17.72       17.00      5.41 o 
  -6  -6   4        0.57       -1.35      3.28 o 
  -5  -6   4      161.46      148.79     11.59 o 
  -4  -6   4        0.41        5.15      2.80 o 
  -3  -6   4      225.94      232.18      9.00 o 
  -2  -6   4      859.02      965.75     54.11 o 
  -1  -6   4       47.99       45.80      2.64 o 
   0  -6   4     3481.19     3562.76    139.42 o 
   1  -6   4        0.03        2.05      0.98 o 
   2  -6   4      417.01      460.24     12.51 o 
   3  -6   4      110.96      120.18      3.57 o 
   4  -6   4       26.50       31.38      1.25 o 
   5  -6   4      134.65      136.77      4.20 o 
   6  -6   4        4.75        4.66      1.25 o 
   7  -6   4       26.14       21.13      2.04 o 
  -7  -5   4       10.58       12.75      4.44 o 
  -6  -5   4      174.15      187.44     13.53 o 
  -5  -5   4        8.52       10.40      2.99 o 
  -4  -5   4      377.99      395.32     13.84 o 
  -3  -5   4      367.66      360.16     15.31 o 
  -2  -5   4        5.93       12.11      1.68 o 
  -1  -5   4      105.13       90.71      3.83 o 
   0  -5   4     3267.10     3535.54     80.39 o 
   1  -5   4      179.10      197.32      4.64 o 
   2  -5   4     2706.54     3092.00     63.23 o 
   3  -5   4      101.97       84.55      2.23 o 
   4  -5   4      971.98      999.58     20.78 o 
   5  -5   4       81.72       82.24      2.84 o 
   6  -5   4      268.91      288.88      7.91 o 
   7  -5   4      240.96      246.87      9.69 o 
   8  -5   4        4.54        5.22      1.93 o 
  -8  -4   4        5.53       -2.51      3.86 o 
  -7  -4   4       35.81       52.93      6.38 o 
  -6  -4   4       12.53       12.75      4.06 o 
  -5  -4   4        6.53        6.82      2.66 o 
  -4  -4   4       57.57       66.11      4.61 o 
  -3  -4   4        7.42        5.78      1.31 o 
  -2  -4   4       10.68       17.92      1.78 o 
  -1  -4   4      569.22      533.95     16.36 o 
   0  -4   4      403.18      393.48     13.32 o 
   1  -4   4      314.30      336.39      6.73 o 
   2  -4   4      121.03      131.04      2.92 o 
   3  -4   4       82.93       89.63      2.09 o 
   4  -4   4      311.52      318.58      6.90 o 
   5  -4   4       23.92       36.00      1.66 o 
   6  -4   4      520.31      521.53     13.65 o 
   7  -4   4       59.17       62.60      5.02 o 
   8  -4   4      118.66      120.76      7.92 o 
   9  -4   4       93.30       92.74      6.57 o 
  -8  -3   4        5.86       10.43      4.06 o 
  -7  -3   4        1.05       -0.39      3.09 o 
  -6  -3   4      226.48      221.67     14.88 o 
  -5  -3   4       73.88       67.49      4.04 o 
  -4  -3   4      430.83      447.99     14.92 o 
  -3  -3   4     3292.96     3561.78    109.59 o 
  -2  -3   4       94.74      110.15      3.69 o 
  -1  -3   4       55.43       55.93      3.15 o 
   0  -3   4      353.47      394.17      7.99 o 
   1  -3   4       35.83       29.75      0.96 o 
   2  -3   4     1072.46     1053.74     18.93 o 
   3  -3   4        0.04        0.44      0.35 o 
   4  -3   4       78.33       69.43      2.49 o 
   5  -3   4       24.74       26.35      1.21 o 
   6  -3   4      232.40      246.83      6.26 o 
   7  -3   4        2.78        0.77      2.12 o 
   8  -3   4        3.53        2.70      2.51 o 
   9  -3   4      118.67      129.06      9.08 o 
  -8  -2   4        1.14        5.60      3.48 o 
  -7  -2   4       13.46       12.56      3.67 o 
  -6  -2   4      213.15      219.35     14.30 o 
  -5  -2   4       36.59       32.01      2.45 o 
  -4  -2   4       30.42       33.58      3.29 o 
  -3  -2   4        7.93        9.93      1.75 o 
  -2  -2   4       21.47       29.29      1.86 o 
  -1  -2   4        8.21       12.54      0.95 o 
   0  -2   4      428.04      447.81     12.32 o 
   1  -2   4     4372.90     4211.27     89.00 o 
   2  -2   4      295.67      297.35      5.26 o 
   3  -2   4       65.95       57.51      1.60 o 
   4  -2   4        2.41        2.89      0.88 o 
   5  -2   4      268.11      254.04      5.80 o 
   6  -2   4      189.88      183.91      5.38 o 
   7  -2   4      142.92      145.69      9.66 o 
   8  -2   4       23.75       30.33      4.25 o 
   9  -2   4       26.10       31.10      4.25 o 
  -9  -1   4        1.97        8.11      3.67 o 
  -8  -1   4       25.58       19.51      4.06 o 
  -7  -1   4      110.37      108.78      8.69 o 
  -6  -1   4      114.72      107.62      8.31 o 
  -5  -1   4       34.70       52.08      2.51 o 
  -4  -1   4      252.61      277.24      9.41 o 
  -3  -1   4       37.20       35.55      2.01 o 
  -2  -1   4     6700.66     6653.57    155.90 o 
  -1  -1   4     2669.92     2573.72     54.73 o 
   0  -1   4       49.20       64.61      2.08 o 
   1  -1   4     4063.82     3816.58     97.13 o 
   2  -1   4     3303.38     3086.01     68.94 o 
   3  -1   4      424.54      449.23      8.98 o 
   4  -1   4      642.41      665.72     14.29 o 
   5  -1   4      113.32      121.38      4.10 o 
   6  -1   4       17.51       14.49      2.90 o 
   7  -1   4        0.09       -0.39      2.32 o 
   8  -1   4       84.48       83.66      7.34 o 
  -9   0   4       34.75       33.81      4.83 o 
  -8   0   4       23.18       23.76      3.86 o 
  -7   0   4      132.84      145.69     10.05 o 
  -5   0   4        5.65        8.88      1.59 o 
  -4   0   4      259.94      269.45     14.46 o 
  -3   0   4       76.60       67.49      2.46 o 
  -2   0   4      102.53      120.18      3.30 o 
  -1   0   4     4411.67     3896.74     90.22 o 
   0   0   4       37.31       25.99      1.17 o 
   1   0   4     1511.72     1469.33     29.10 o 
   2   0   4      201.29      190.62      4.04 o 
   3   0   4      366.01      406.77     10.13 o 
   4   0   4      685.32      714.70     17.51 o 
   5   0   4       19.03       27.83      1.74 o 
   6   0   4       57.70       54.67      5.41 o 
   7   0   4       10.21       12.94      3.67 o 
   8   0   4       83.24       87.13      7.73 o 
  -9   1   4       88.76       93.90      7.53 o 
  -8   1   4       34.26       27.24      3.86 o 
  -7   1   4       41.06       46.17      4.64 o 
  -6   1   4      595.00      566.22     18.05 o 
  -5   1   4      629.43      631.42     17.25 o 
  -4   1   4       12.42       12.03      1.19 o 
  -3   1   4      204.62      226.18      6.35 o 
  -2   1   4      151.30      164.05      3.83 o 
  -1   1   4     1801.92     1786.04     38.05 o 
   0   1   4      157.55      143.81      5.20 o 
   1   1   4     1377.78     1345.51     25.12 o 
   2   1   4       91.68       93.35      2.60 o 
   3   1   4       99.16      106.61      2.99 o 
   4   1   4        1.72        0.33      1.02 o 
   5   1   4        0.29       -1.79      1.19 o 
   6   1   4        3.85        0.58      2.70 o 
   7   1   4      443.56      437.49     26.10 o 
   8   1   4       33.34       37.28      5.41 o 
  -9   2   4      176.55      169.46     10.82 o 
  -8   2   4        9.99       14.10      2.90 o 
  -7   2   4       56.78       59.89      5.22 o 
  -6   2   4        3.49        3.86      1.50 o 
  -5   2   4      484.38      497.83     13.46 o 
  -4   2   4       70.19       69.33      2.37 o 
  -3   2   4      400.63      398.04     10.73 o 
  -2   2   4      268.13      283.28      6.35 o 
  -1   2   4       60.68       58.65      1.64 o 
   0   2   4     1253.96     1271.70     36.76 o 
   1   2   4        4.08        5.21      0.73 o 
   2   2   4     2080.83     1978.46     39.63 o 
   3   2   4        5.85        9.55      1.23 o 
   4   2   4      140.19      139.96      4.42 o 
   5   2   4      232.03      227.25      8.55 o 
   6   2   4       14.60        9.85      3.67 o 
   7   2   4        0.99       -1.16      2.90 o 
   8   2   4       50.43       59.12      6.95 o 
  -9   3   4       48.86       51.04      3.27 o 
  -8   3   4      178.96      178.75      7.58 o 
  -7   3   4      362.11      352.49     11.26 o 
  -6   3   4        2.58        2.53      1.02 o 
  -5   3   4     3277.67     3449.50    103.65 o 
  -4   3   4      960.70      974.74     25.72 o 
  -3   3   4      748.01      815.00     21.25 o 
  -2   3   4      205.67      187.62      4.07 o 
  -1   3   4      660.10      656.80     13.47 o 
   0   3   4      724.48      760.47     16.76 o 
   1   3   4       51.50       47.14      2.76 o 
   2   3   4     1559.82     1631.64     32.13 o 
   3   3   4       63.65       58.64      2.52 o 
   4   3   4       15.72       20.06      1.93 o 
   5   3   4      224.24      189.59     12.95 o 
   6   3   4        3.40        3.86      3.48 o 
   7   3   4       59.11       49.46      6.18 o 
  -9   4   4       11.65       11.01      2.51 o 
  -8   4   4       57.87       50.99      3.28 o 
  -7   4   4        0.31       -0.26      0.88 o 
  -6   4   4        9.89       11.69      1.15 o 
  -5   4   4      487.02      486.06     14.98 o 
  -4   4   4       70.85       70.42      2.14 o 
  -3   4   4     2172.10     2321.90     54.11 o 
  -2   4   4       12.33       18.31      0.96 o 
  -1   4   4     2949.07     3234.98     68.93 o 
   0   4   4     2857.85     2739.86     68.93 o 
   1   4   4      257.75      289.40      6.83 o 
   2   4   4      160.18      161.46      4.10 o 
   3   4   4        5.79        2.83      1.57 o 
   4   4   4      442.25      442.02     12.97 o 
   5   4   4       22.06       23.76      4.64 o 
   6   4   4       61.83       68.00      7.53 o 
   7   4   4       16.32       18.55      4.83 o 
  -9   5   4        0.53       -1.08      2.90 o 
  -8   5   4        8.21        4.55      1.64 o 
  -7   5   4       64.06       64.22      3.07 o 
  -6   5   4      168.94      154.97      5.17 o 
  -5   5   4      250.47      216.71      7.10 o 
  -4   5   4      894.49      978.72     23.33 o 
  -3   5   4      558.09      595.16     13.05 o 
  -2   5   4       19.88       19.23      1.07 o 
  -1   5   4      793.49      887.28     21.22 o 
   0   5   4       28.96       49.82      1.89 o 
   1   5   4      422.68      409.57     11.65 o 
   2   5   4        1.64        2.18      1.16 o 
   3   5   4      480.84      497.98     20.10 o 
   4   5   4       20.42       23.75      2.83 o 
   5   5   4       89.50       92.16      8.69 o 
   6   5   4        1.25       -3.09      3.67 o 
  -9   6   4       71.41       66.46      3.68 o 
  -8   6   4       44.53       40.26      2.75 o 
  -7   6   4       20.86       27.09      2.14 o 
  -6   6   4      102.77      104.63      3.43 o 
  -5   6   4      212.60      201.61      6.76 o 
  -4   6   4      235.65      212.12      6.11 o 
  -3   6   4      279.28      251.34      6.41 o 
  -2   6   4       86.45       79.14      3.69 o 
  -1   6   4      511.23      483.57     11.84 o 
   0   6   4      140.88      120.00      4.09 o 
   1   6   4        9.60       12.33      1.40 o 
   2   6   4       54.21       63.68      3.00 o 
   3   6   4       45.32       39.62      2.38 o 
   4   6   4       79.50       69.55      5.33 o 
   5   6   4       83.80       81.34      8.50 o 
   6   6   4       16.19       22.02      5.60 o 
  -9   7   4       14.41        8.89      3.86 o 
  -8   7   4       13.79       15.57      3.57 o 
  -7   7   4        0.22       -0.54      0.73 o 
  -6   7   4      316.81      295.52      8.23 o 
  -5   7   4      282.90      284.82      7.20 o 
  -4   7   4       60.45       64.22      4.44 o 
  -3   7   4        0.04        1.18      0.89 o 
  -2   7   4       35.76       51.84      2.02 o 
  -1   7   4      234.86      209.24      5.79 o 
   0   7   4      834.19      893.89     21.36 o 
   1   7   4        0.87        0.23      1.40 o 
   2   7   4        3.44        2.76      1.85 o 
   3   7   4      314.20      308.14     11.49 o 
   4   7   4        1.51        0.29      2.86 o 
   5   7   4      127.16      111.68     10.63 o 
  -9   8   4       26.30       20.86      4.64 o 
  -8   8   4      108.77      104.58      5.14 o 
  -7   8   4      122.85      122.37      4.60 o 
  -6   8   4      214.81      218.24      7.40 o 
  -5   8   4      110.62      106.64      4.42 o 
  -4   8   4        1.94       -0.54      1.08 o 
  -3   8   4       26.72       23.68      1.50 o 
  -2   8   4       13.66       16.65      1.45 o 
  -1   8   4      139.90      141.09      4.44 o 
   0   8   4      431.22      387.86     11.97 o 
   1   8   4       83.05       76.87      4.43 o 
   2   8   4      150.70      133.81      5.02 o 
   3   8   4       11.00        6.77      2.60 o 
   4   8   4        3.18        5.99      4.44 o 
   5   8   4        4.27       10.62      5.41 o 
  -9   9   4        1.09       -1.93      3.67 o 
  -8   9   4        2.82        3.79      1.78 o 
  -7   9   4       14.38       16.23      1.76 o 
  -6   9   4       32.83       32.49      2.29 o 
  -5   9   4       96.89       95.59      4.24 o 
  -4   9   4       35.06       32.91      2.53 o 
  -3   9   4      952.73      917.58     21.87 o 
  -2   9   4      230.94      247.45      6.86 o 
  -1   9   4       30.33       28.59      2.03 o 
   0   9   4        2.54        0.47      1.48 o 
   1   9   4       60.73       61.14      3.65 o 
   2   9   4       97.03      107.15      5.43 o 
   3   9   4        4.53        6.11      3.33 o 
   4   9   4      113.35      124.04     11.98 o 
  -9  10   4       66.91       59.31      7.15 o 
  -8  10   4       33.52       35.85      3.14 o 
  -7  10   4        1.32       -1.27      1.67 o 
  -6  10   4       31.48       25.31      2.33 o 
  -5  10   4      144.48      147.63      5.83 o 
  -4  10   4        0.73       -1.91      1.27 o 
  -3  10   4      224.03      211.80      6.77 o 
  -2  10   4       43.36       43.95      2.70 o 
  -1  10   4       29.84       26.93      2.41 o 
   0  10   4        5.29        7.48      1.90 o 
   1  10   4      182.62      173.46      6.27 o 
   2  10   4       36.78       46.30      4.05 o 
   3  10   4       24.42       17.47      4.03 o 
  -8  11   4        0.39        1.32      1.93 o 
  -7  11   4        9.28       10.09      1.93 o 
  -6  11   4       13.99       11.56      3.28 o 
  -5  11   4        0.22       -1.25      1.69 o 
  -4  11   4        6.77        9.04      1.90 o 
  -3  11   4      114.84      117.07      5.36 o 
  -2  11   4        9.00       12.74      2.55 o 
  -1  11   4       18.02       15.37      2.18 o 
   0  11   4       88.30       86.68      4.19 o 
   1  11   4       18.11       12.81      3.15 o 
   2  11   4      277.50      295.32     14.69 o 
  -7  12   4        0.10        1.46      2.18 o 
  -6  12   4      125.81      124.13      6.90 o 
  -5  12   4       27.83       22.90      6.95 o 
  -4  12   4      101.38      118.14      5.46 o 
  -3  12   4       28.50       23.37      2.74 o 
  -2  12   4        1.90       -2.02      1.92 o 
  -1  12   4       12.79       16.55      3.17 o 
   0  12   4        6.91        6.24      2.31 o 
   1  12   4        1.95        8.89      3.69 o 
  -6  13   4       24.58       25.69      4.83 o 
  -5  13   4       35.92       39.00      4.73 o 
  -4  13   4        0.38       -1.05      2.31 o 
  -3  13   4      127.58      132.93      9.76 o 
  -2  13   4        0.36        5.25      2.92 o 
  -1  13   4       87.22      107.84      6.82 o 
   0  13   4        8.10        4.56      4.35 o 
  -4  14   4        9.97        1.93      4.06 o 
  -3  14   4        0.88        6.18      4.44 o 
   0 -14   5       56.91       74.18      9.66 o 
   1 -14   5       62.10       60.68      6.95 o 
   2 -14   5       10.51       10.40      3.24 o 
   3 -14   5        2.10        6.57      3.96 o 
   4 -14   5       18.15       10.05      4.44 o 
   5 -14   5       72.04       84.62      8.31 o 
  -1 -13   5        4.05       -1.74      4.83 o 
   0 -13   5        8.52       15.21      5.60 o 
   1 -13   5        0.97        0.27      3.19 o 
   2 -13   5       60.13       67.59      5.70 o 
   3 -13   5        2.30        0.83      3.79 o 
   4 -13   5       67.04       59.02      4.67 o 
   5 -13   5       83.27       88.40      4.76 o 
   6 -13   5        2.51        4.61      2.69 o 
  -2 -12   5        0.57       -4.19      2.93 o 
  -1 -12   5       14.00        5.37      3.67 o 
   0 -12   5        0.35       -0.48      1.87 o 
   1 -12   5        0.01        1.19      2.10 o 
   2 -12   5        7.87        8.99      2.34 o 
   3 -12   5      164.12      153.64      7.97 o 
   4 -12   5       50.45       56.65      4.51 o 
   5 -12   5        1.48        1.55      2.32 o 
   6 -12   5       32.65       36.09      4.27 o 
   7 -12   5        9.35        7.24      5.02 o 
  -3 -11   5       40.93       41.03      6.38 o 
  -2 -11   5       85.36       81.12     14.20 o 
  -1 -11   5       14.01       11.99      2.84 o 
   0 -11   5        8.24        2.73      1.71 o 
   1 -11   5      597.88      594.05     19.12 o 
   2 -11   5       74.21       71.17      7.53 o 
   3 -11   5      408.48      359.89     14.75 o 
   4 -11   5      528.89      469.05     18.52 o 
   5 -11   5        1.34        3.58      3.28 o 
   6 -11   5        0.03        1.64      2.51 o 
   7 -11   5       27.13       22.89      2.29 o 
   8 -11   5       41.38       61.24      6.95 o 
  -4 -10   5        4.54        3.67      4.64 o 
  -3 -10   5        0.02        3.38      3.19 o 
  -2 -10   5       40.90       43.77      3.82 o 
  -1 -10   5       59.93       66.91      4.42 o 
   0 -10   5       30.03       26.73      2.48 o 
   1 -10   5       93.69       82.85      5.44 o 
   2 -10   5      255.90      253.06      7.75 o 
   3 -10   5        8.54       12.98      3.28 o 
   4 -10   5      752.15      746.48     27.71 o 
   5 -10   5      394.22      362.10     14.46 o 
   6 -10   5       26.89       27.41      3.96 o 
   7 -10   5      100.51       87.74      5.03 o 
   8 -10   5        9.90       20.09      4.83 o 
  -5  -9   5        0.37       -4.44      3.86 o 
  -4  -9   5        9.97        8.35      3.34 o 
  -3  -9   5       50.17       50.54      4.85 o 
  -2  -9   5      136.83      149.00      6.95 o 
  -1  -9   5        1.03       -1.30      2.50 o 
   0  -9   5        0.05       -0.35      1.57 o 
   1  -9   5       12.62       11.26      1.78 o 
   2  -9   5      298.98      299.14      7.98 o 
   3  -9   5       14.82       18.58      1.69 o 
   4  -9   5       51.28       57.58      4.03 o 
   5  -9   5      205.88      205.15      8.94 o 
   6  -9   5      177.45      194.84      8.70 o 
   7  -9   5       94.81      100.43      5.23 o 
   8  -9   5       60.03       71.67      6.76 o 
  -6  -8   5        3.25       10.62      5.22 o 
  -5  -8   5        3.51       -3.48      3.67 o 
  -4  -8   5        0.38       -2.65      2.80 o 
  -3  -8   5       65.35       71.74      4.50 o 
  -2  -8   5       59.28       57.10      8.40 o 
  -1  -8   5        0.01        2.23      2.52 o 
   0  -8   5       30.23       29.44      2.21 o 
   1  -8   5      691.41      678.33     18.12 o 
   2  -8   5      309.22      335.84      8.57 o 
   3  -8   5        0.04        1.30      1.04 o 
   4  -8   5      220.26      228.86      5.99 o 
   5  -8   5       57.67       57.27      3.89 o 
   6  -8   5        4.54        4.94      1.85 o 
   7  -8   5        2.18        1.39      3.38 o 
  -6  -7   5       12.53       17.00      5.22 o 
  -5  -7   5      106.81      102.01      9.66 o 
  -4  -7   5       12.99        2.51      2.41 o 
  -3  -7   5      214.07      211.04     10.45 o 
  -2  -7   5        3.00        3.11      2.50 o 
  -1  -7   5      288.53      301.79     13.26 o 
   0  -7   5      801.87      891.81     27.27 o 
   1  -7   5       53.32       46.33      2.10 o 
   2  -7   5        8.47       12.95      1.28 o 
   3  -7   5      205.52      211.51      5.58 o 
   4  -7   5      188.36      168.58      5.19 o 
   5  -7   5      239.39      249.97      7.19 o 
   6  -7   5       18.04       17.03      2.61 o 
   7  -7   5       90.67       96.76      4.84 o 
  -7  -6   5       19.10       14.87      5.22 o 
  -6  -6   5        5.14       12.56      4.25 o 
  -5  -6   5       18.99       17.77      5.02 o 
  -4  -6   5      199.86      198.75      8.07 o 
  -3  -6   5      201.74      220.57     11.40 o 
  -2  -6   5       23.56       24.33      3.67 o 
  -1  -6   5      100.74       92.95      4.56 o 
   0  -6   5     1296.72     1315.38     45.29 o 
   1  -6   5        7.00        9.20      1.12 o 
   2  -6   5      535.98      536.60     21.97 o 
   3  -6   5      162.47      174.69      4.26 o 
   4  -6   5        0.06        0.59      0.82 o 
   5  -6   5      177.30      175.23      4.61 o 
   6  -6   5      136.44      130.70      4.80 o 
   7  -6   5      102.89      106.87      5.19 o 
   8  -6   5       21.08       12.94      2.32 o 
  -7  -5   5       62.30       63.56      7.53 o 
  -6  -5   5        0.04        2.90      3.48 o 
  -5  -5   5        6.95        8.62      2.80 o 
  -4  -5   5      304.51      303.21     13.46 o 
  -3  -5   5       98.64      104.56      6.08 o 
  -2  -5   5       41.98       54.87      3.83 o 
  -1  -5   5      687.80      671.72     21.21 o 
   0  -5   5      541.54      582.10     15.61 o 
   1  -5   5     1125.38     1139.82     23.72 o 
   2  -5   5     2612.22     2798.66     57.26 o 
   3  -5   5     1127.35     1115.63     21.39 o 
   4  -5   5      485.73      549.81     10.89 o 
   5  -5   5      117.62      128.28      3.57 o 
   6  -5   5       37.41       43.33      2.94 o 
   7  -5   5       24.10       22.27      2.17 o 
   8  -5   5       59.95       52.16      4.64 o 
  -8  -4   5      200.68      213.33     15.46 o 
  -7  -4   5        0.67       -4.44      3.09 o 
  -6  -4   5       21.93       24.15      4.83 o 
  -5  -4   5      105.45      108.34      5.17 o 
  -4  -4   5       14.91       12.11      2.66 o 
  -3  -4   5        4.47        2.94      2.04 o 
  -2  -4   5     1510.10     1589.97     46.94 o 
  -1  -4   5      944.48      990.77     44.09 o 
   0  -4   5       80.82       83.86      2.69 o 
   1  -4   5      279.70      259.39      5.89 o 
   2  -4   5      141.01      172.84      4.07 o 
   3  -4   5      238.34      236.73      4.89 o 
   4  -4   5      886.80      942.75     19.56 o 
   5  -4   5       28.34       31.93      1.40 o 
   6  -4   5        0.01        0.57      1.01 o 
   7  -4   5      208.50      205.23     12.37 o 
   8  -4   5        0.06       -1.35      2.12 o 
   9  -4   5       10.14        9.27      2.70 o 
  -8  -3   5       31.96       16.61      4.44 o 
  -7  -3   5       88.39       97.57      8.69 o 
  -6  -3   5      239.07      229.98     15.27 o 
  -5  -3   5        2.83        4.59      1.71 o 
  -4  -3   5      169.53      165.41      6.62 o 
  -3  -3   5       81.88       79.44      3.90 o 
  -2  -3   5       89.11      115.97      5.44 o 
  -1  -3   5       35.75       39.87      2.98 o 
   0  -3   5     1922.56     1751.25     53.26 o 
   1  -3   5      491.91      468.47     13.84 o 
   2  -3   5      306.60      395.50      8.48 o 
   3  -3   5      234.53      216.27      4.47 o 
   4  -3   5      261.00      218.20      5.29 o 
   5  -3   5       14.05       18.88      1.18 o 
   6  -3   5      659.92      673.66     24.12 o 
   7  -3   5        0.04        1.16      2.32 o 
   8  -3   5      187.36      163.67     10.82 o 
   9  -3   5      116.37      102.40      7.92 o 
  -8  -2   5       32.37       27.24      4.64 o 
  -7  -2   5      165.93      158.64     11.59 o 
  -6  -2   5       13.57       14.68      3.67 o 
  -5  -2   5        0.45        1.39      1.60 o 
  -4  -2   5      110.96      135.48      6.02 o 
  -3  -2   5       48.05       60.27      3.01 o 
  -2  -2   5     2064.75     2096.41     93.34 o 
  -1  -2   5      274.41      290.93      8.51 o 
   0  -2   5      745.24      783.09     21.45 o 
   1  -2   5     2390.37     2390.13     76.78 o 
   2  -2   5       70.72       85.02      2.90 o 
   3  -2   5        3.91        2.73      0.53 o 
   4  -2   5     1013.16     1078.57     27.52 o 
   5  -2   5      156.53      149.31      4.05 o 
   6  -2   5       14.44       16.81      3.09 o 
   7  -2   5        0.81        1.74      2.51 o 
   8  -2   5      145.50      168.10     11.40 o 
  -9  -1   5        4.56        0.97      3.28 o 
  -8  -1   5        0.08        3.28      3.09 o 
  -7  -1   5      122.70      120.76      9.27 o 
  -6  -1   5       48.87       54.87      5.60 o 
  -5  -1   5       72.94       65.88      3.53 o 
  -4  -1   5        5.60        9.22      1.48 o 
  -3  -1   5      221.35      215.22      6.37 o 
  -2  -1   5       62.81       63.94      2.59 o 
  -1  -1   5       18.84       19.60      1.20 o 
   0  -1   5     7302.18     7424.89    310.10 o 
   1  -1   5      210.36      207.60      4.85 o 
   2  -1   5      226.80      220.51      4.95 o 
   3  -1   5      855.76      848.11     16.71 o 
   4  -1   5      477.29      487.04     12.05 o 
   5  -1   5      127.21      132.36      4.06 o 
   6  -1   5        1.20        1.93      2.32 o 
   7  -1   5        6.33       14.87      3.48 o 
   8  -1   5        5.08        0.19      2.90 o 
  -9   0   5       26.64       21.83      4.25 o 
  -8   0   5        8.29       10.05      3.28 o 
  -7   0   5      236.62      236.36     14.88 o 
  -6   0   5        0.01        0.51      4.25 o 
  -5   0   5      546.66      567.31     18.28 o 
  -4   0   5      392.07      431.31     11.91 o 
  -3   0   5      399.15      370.09     10.24 o 
  -2   0   5     4827.61     4664.73     98.89 o 
  -1   0   5      660.23      693.77     15.06 o 
   0   0   5     3920.25     4011.85     85.16 o 
   1   0   5       33.20       30.85      1.12 o 
   2   0   5      103.47       96.65      2.38 o 
   3   0   5     1359.44     1348.79     32.16 o 
   4   0   5       79.50       90.96      3.11 o 
   5   0   5       96.90      109.05      3.68 o 
   6   0   5        3.02        3.86      2.70 o 
   7   0   5       94.77       97.38      8.11 o 
   8   0   5       48.95       48.10      5.60 o 
  -9   1   5        2.51        1.83      2.09 o 
  -8   1   5       98.87      106.26      8.11 o 
  -7   1   5        5.94        7.53      2.70 o 
  -6   1   5        0.23       -0.59      1.46 o 
  -5   1   5       12.52       18.26      1.63 o 
  -4   1   5      136.48      121.35      4.38 o 
  -3   1   5      930.57      926.56     24.62 o 
  -2   1   5     2390.98     2385.87     64.75 o 
  -1   1   5       20.07       25.97      1.06 o 
   0   1   5     1228.91     1181.81     23.64 o 
   1   1   5      490.39      435.21      8.48 o 
   2   1   5     2512.18     2549.34     80.23 o 
   3   1   5     2068.08     2053.58     44.10 o 
   4   1   5       21.08       23.48      2.25 o 
   5   1   5       79.94       68.17      3.80 o 
   6   1   5       84.67       75.35      7.15 o 
   7   1   5       27.16       31.68      5.02 o 
   8   1   5       20.07       17.00      4.25 o 
  -9   2   5       48.33       42.82      3.27 o 
  -8   2   5        0.00       -0.04      1.70 o 
  -7   2   5       17.58       19.27      2.80 o 
  -6   2   5        0.59       -0.43      1.00 o 
  -5   2   5      168.62      149.79      4.53 o 
  -4   2   5       30.33       25.60      1.56 o 
  -3   2   5       40.12       47.37      1.71 o 
  -2   2   5      646.14      686.98     16.28 o 
  -1   2   5       20.42       39.18      1.34 o 
   0   2   5     1809.22     1816.83     33.84 o 
   1   2   5     1957.60     1930.72     43.93 o 
   2   2   5      115.88       86.32      2.28 o 
   3   2   5        0.50        3.37      1.02 o 
   4   2   5        0.46        1.50      1.27 o 
   5   2   5       44.00       37.48      5.02 o 
   6   2   5        0.07       -1.35      2.90 o 
   7   2   5        2.64        0.19      3.28 o 
  -9   3   5        9.83        6.97      1.76 o 
  -8   3   5        1.69       -1.55      1.50 o 
  -7   3   5      143.58      138.01      6.14 o 
  -6   3   5      493.30      444.58     14.02 o 
  -5   3   5      265.66      274.96      7.65 o 
  -4   3   5        8.54        2.74      0.74 o 
  -3   3   5       35.09       29.00      1.24 o 
  -2   3   5      312.52      348.54      7.83 o 
  -1   3   5      811.92      814.67     16.49 o 
   0   3   5       34.40       53.88      1.97 o 
   1   3   5       94.19       81.75      2.39 o 
   2   3   5      435.63      412.06     12.07 o 
   3   3   5       21.35       25.66      2.54 o 
   4   3   5       36.77       47.96      2.96 o 
   5   3   5      270.74      219.75     14.69 o 
   6   3   5       14.25       13.33      4.06 o 
   7   3   5       63.14       65.30      7.34 o 
  -9   4   5       67.05       63.06      3.41 o 
  -8   4   5       26.30       28.53      2.25 o 
  -7   4   5      335.99      321.98     10.29 o 
  -6   4   5       96.88       91.76      3.57 o 
  -5   4   5      252.61      270.29      7.53 o 
  -4   4   5        0.38       -0.40      0.61 o 
  -3   4   5     3097.42     3222.48     68.62 o 
  -2   4   5      417.74      429.63      9.63 o 
  -1   4   5     2368.69     2508.92     49.69 o 
   0   4   5     1377.37     1439.22     35.12 o 
   1   4   5       79.31      136.37      4.34 o 
   2   4   5       11.82       10.85      1.70 o 
   3   4   5        8.52        6.47      1.78 o 
   4   4   5       63.10       69.00      4.05 o 
   5   4   5        0.57       -1.16      3.28 o 
   6   4   5        3.16        5.22      3.86 o 
   7   4   5       40.35       45.98      6.76 o 
  -9   5   5        0.00        1.28      1.78 o 
  -8   5   5       30.04       34.64      2.61 o 
  -7   5   5      429.42      450.89     14.05 o 
  -6   5   5      215.82      235.04      7.65 o 
  -5   5   5       73.75       78.87      2.69 o 
  -4   5   5      262.28      248.48      6.84 o 
  -3   5   5      826.27      874.21     21.06 o 
  -2   5   5        2.65        0.86      0.77 o 
  -1   5   5       53.97       99.83      4.13 o 
   0   5   5      284.17      299.36      9.64 o 
   1   5   5     1143.14     1241.62     29.03 o 
   2   5   5       13.33       14.65      1.39 o 
   3   5   5      511.69      507.58     17.84 o 
   4   5   5       23.77       28.26      5.70 o 
   5   5   5      119.19      104.14      9.66 o 
   6   5   5        5.44        7.73      4.44 o 
  -9   6   5      127.56      128.07      5.94 o 
  -8   6   5        0.79        1.79      1.74 o 
  -7   6   5       12.64       13.72      1.50 o 
  -6   6   5       65.05       75.91      3.12 o 
  -5   6   5       94.80       92.65      3.16 o 
  -4   6   5      153.17      157.55      5.64 o 
  -3   6   5      342.13      326.50      9.37 o 
  -2   6   5      100.58       85.15      2.62 o 
  -1   6   5       74.78       93.08      4.43 o 
   0   6   5       81.43       93.41      3.22 o 
   1   6   5      641.42      624.93     15.11 o 
   2   6   5      329.57      312.56      9.89 o 
   3   6   5       18.26       13.43      1.62 o 
   4   6   5      101.61      121.06      7.44 o 
   5   6   5       18.47       19.32      5.02 o 
   6   6   5       16.96       19.70      5.41 o 
  -9   7   5        5.03        4.73      1.69 o 
  -8   7   5        0.68        3.40      1.54 o 
  -7   7   5       14.02       16.91      1.55 o 
  -6   7   5       20.96       24.28      1.86 o 
  -5   7   5       63.07       79.28      3.18 o 
  -4   7   5      161.23      162.50      4.72 o 
  -3   7   5       33.29       30.76      1.57 o 
  -2   7   5      205.92      212.97      5.37 o 
  -1   7   5      683.85      605.48     14.72 o 
   0   7   5      200.31      182.12      5.33 o 
   1   7   5       64.96       55.70      2.67 o 
   2   7   5        7.69        7.05      2.43 o 
   3   7   5        1.64       -0.56      2.10 o 
   4   7   5       78.14       46.95      6.76 o 
   5   7   5       33.73       35.16      6.38 o 
  -9   8   5        3.00       -0.40      1.57 o 
  -8   8   5       41.12       36.51      5.70 o 
  -7   8   5      404.00      389.69     12.31 o 
  -6   8   5        6.54        6.35      1.48 o 
  -5   8   5        3.59        3.76      1.89 o 
  -4   8   5       45.15       45.46      2.14 o 
  -3   8   5      331.50      315.96      7.53 o 
  -2   8   5        9.75        6.99      1.39 o 
  -1   8   5       13.09       12.51      1.72 o 
   0   8   5        8.15        8.42      1.50 o 
   1   8   5      199.61      181.59      9.21 o 
   2   8   5       78.77       80.03      6.19 o 
   3   8   5       68.65       79.08      6.08 o 
   4   8   5        9.34        1.16      4.06 o 
  -9   9   5        5.50        1.56      1.86 o 
  -8   9   5       21.23       17.38      1.60 o 
  -7   9   5      330.04      328.61     10.67 o 
  -6   9   5       52.10       48.15      2.83 o 
  -5   9   5      382.79      343.01     11.25 o 
  -4   9   5      340.10      323.20     10.69 o 
  -3   9   5       27.93       28.93      1.91 o 
  -2   9   5      404.31      404.40     10.41 o 
  -1   9   5      143.73      145.82      4.72 o 
   0   9   5       73.41       67.57      3.33 o 
   1   9   5        5.86        4.76      1.68 o 
   2   9   5      117.64      119.46      6.28 o 
   3   9   5       99.50      103.29     17.39 o 
   4   9   5        0.62       -0.97      4.25 o 
  -8  10   5        3.59        0.64      1.40 o 
  -7  10   5        2.33        1.35      1.53 o 
  -6  10   5      126.83      124.04      5.24 o 
  -5  10   5      111.30      109.51      4.94 o 
  -4  10   5       16.52       23.31      2.40 o 
  -3  10   5      179.91      169.75      5.76 o 
  -2  10   5      285.25      270.68      7.54 o 
  -1  10   5       62.47       51.72      3.05 o 
   0  10   5       17.04       24.50      2.45 o 
   1  10   5        1.67        1.68      1.70 o 
   2  10   5        7.94        5.23      2.63 o 
   3  10   5       54.45       56.41      7.92 o 
  -8  11   5       29.06       30.03      2.69 o 
  -7  11   5       50.88       44.54      2.98 o 
  -6  11   5        3.71        2.12      1.81 o 
  -5  11   5      261.50      236.15     10.11 o 
  -4  11   5       41.12       36.72      2.51 o 
  -3  11   5      182.71      185.24      6.27 o 
  -2  11   5       27.37       26.40      3.11 o 
  -1  11   5        7.49        8.63      3.11 o 
   0  11   5       51.94       53.49      3.30 o 
   1  11   5       47.14       51.46      4.31 o 
   2  11   5        3.52        0.91      3.16 o 
  -7  12   5        0.00       -0.66      2.04 o 
  -6  12   5       79.49       91.61      5.73 o 
  -5  12   5        4.54        1.58      1.86 o 
  -4  12   5        0.85        1.85      2.45 o 
  -3  12   5        0.65        0.98      2.23 o 
  -2  12   5        5.37        6.18      2.23 o 
  -1  12   5       27.63       35.23      4.04 o 
   0  12   5       58.38       68.74      5.15 o 
   1  12   5        6.37        9.27      5.22 o 
  -6  13   5        1.58        0.19      3.48 o 
  -5  13   5        1.45       -1.60      2.39 o 
  -4  13   5        1.89        1.51      2.58 o 
  -3  13   5        1.90        4.95      3.67 o 
  -2  13   5       77.22       75.79      5.58 o 
  -1  13   5        0.13       -0.02      2.68 o 
   1 -14   6      145.34      160.95     13.53 o 
   2 -14   6        0.88        0.53      3.34 o 
   3 -14   6       43.76       46.12      4.91 o 
   4 -14   6       67.66       87.15      6.21 o 
   5 -14   6        1.88        0.50      4.64 o 
  -1 -13   6       63.28       57.76      8.31 o 
   0 -13   6        6.37       12.51      3.75 o 
   1 -13   6        1.22       -3.09      2.06 o 
   2 -13   6        1.85        0.31      2.19 o 
   3 -13   6       14.12       19.60      6.95 o 
   4 -13   6      129.69      142.37      7.92 o 
   5 -13   6        0.51        1.26      3.38 o 
   6 -13   6       12.98       11.17      2.46 o 
  -2 -12   6        5.18        1.64      3.48 o 
  -1 -12   6        0.02       -0.47      2.43 o 
   0 -12   6       29.84       31.41      2.85 o 
   1 -12   6        8.02        2.50      4.64 o 
   2 -12   6      150.75      146.62      7.95 o 
   3 -12   6       16.61       23.45      4.83 o 
   4 -12   6       12.77       10.51      3.38 o 
   5 -12   6        0.00        3.51      2.58 o 
   6 -12   6       14.72       19.49      3.19 o 
   7 -12   6       54.44       60.19      3.70 o 
  -3 -11   6       26.37       29.98      4.76 o 
  -2 -11   6       10.09       13.28      2.61 o 
  -1 -11   6      273.41      259.32     13.39 o 
   0 -11   6      404.48      420.38     14.42 o 
   1 -11   6      166.60      134.06      6.08 o 
   2 -11   6      193.93      196.55      9.44 o 
   3 -11   6        1.98       -1.26      2.19 o 
   4 -11   6      409.19      401.85     16.07 o 
   5 -11   6       19.56       28.27      7.24 o 
   6 -11   6        5.07        5.19      2.31 o 
   7 -11   6        0.87        1.51      2.22 o 
   8 -11   6        8.41       10.43      4.64 o 
  -4 -10   6        1.02        4.64      5.02 o 
  -3 -10   6        0.09       -3.04      2.34 o 
  -2 -10   6        0.08       -0.81      2.41 o 
  -1 -10   6       32.94       34.75      3.30 o 
   0 -10   6        2.27        3.76      1.76 o 
   1 -10   6      198.01      166.40      5.78 o 
   2 -10   6        0.09       -1.07      2.35 o 
   3 -10   6      216.63      164.43      8.89 o 
   4 -10   6       23.35       23.47      3.00 o 
   5 -10   6      414.11      348.32     14.11 o 
   6 -10   6       20.11       29.56      3.19 o 
   7 -10   6       23.15       22.61      2.82 o 
   8 -10   6        6.33        8.89      4.25 o 
  -5  -9   6        0.35       -3.09      4.06 o 
  -4  -9   6        4.48        0.67      3.00 o 
  -3  -9   6        1.68        3.20      2.48 o 
  -2  -9   6       73.96       78.53      5.94 o 
  -1  -9   6       30.57       32.44      3.23 o 
   0  -9   6       58.12       59.60      3.14 o 
   1  -9   6      535.93      508.40     14.07 o 
   2  -9   6      933.98     1023.83     29.62 o 
   3  -9   6      179.94      177.64      5.75 o 
   4  -9   6      232.01      216.24      9.48 o 
   5  -9   6       96.86       92.70      3.95 o 
   6  -9   6      532.13      537.50     20.25 o 
   7  -9   6      121.87      131.05      6.40 o 
   8  -9   6       70.52       77.08      5.60 o 
  -6  -8   6        5.87        2.70      4.44 o 
  -5  -8   6        0.56       -1.74      4.25 o 
  -4  -8   6       37.81       36.42      3.57 o 
  -3  -8   6      236.79      228.71     19.42 o 
  -2  -8   6       53.26       49.87      4.51 o 
  -1  -8   6      681.43      667.35     22.32 o 
   0  -8   6       34.54       28.97      2.21 o 
   1  -8   6       25.04       34.15      2.24 o 
   2  -8   6       60.86       62.13      2.57 o 
   3  -8   6        6.83        7.85      1.23 o 
   4  -8   6        0.10        1.47      0.99 o 
   5  -8   6       13.34       15.63      1.54 o 
   6  -8   6        2.74        2.88      1.95 o 
   7  -8   6        4.27        3.12      1.99 o 
   8  -8   6        4.19        5.99      2.12 o 
  -6  -7   6        0.97       -1.93      3.67 o 
  -5  -7   6        4.42        0.97      3.86 o 
  -4  -7   6      319.82      282.69     10.90 o 
  -3  -7   6       31.56       35.81      3.95 o 
  -2  -7   6      176.27      175.47      8.95 o 
  -1  -7   6        3.46        3.84      1.96 o 
   0  -7   6       19.45       25.94      2.09 o 
   1  -7   6        0.58       -0.38      1.09 o 
   2  -7   6      492.09      518.17     12.57 o 
   3  -7   6      299.42      337.01      7.69 o 
   4  -7   6       32.98       34.37      1.46 o 
   5  -7   6        5.04        3.78      1.23 o 
   6  -7   6        0.20       -3.62      2.41 o 
   7  -7   6      336.59      359.74     13.91 o 
   8  -7   6      140.32      132.93      8.31 o 
  -7  -6   6       15.17       25.69      5.80 o 
  -6  -6   6        2.97        1.74      4.06 o 
  -5  -6   6        3.35        1.16      3.67 o 
  -4  -6   6        5.67        9.10      3.19 o 
  -3  -6   6      230.18      198.72     11.31 o 
  -2  -6   6       59.81       55.69      3.38 o 
  -1  -6   6        0.74        1.92      1.63 o 
   0  -6   6      676.30      621.20     40.17 o 
   1  -6   6       45.47       37.77      2.25 o 
   2  -6   6      453.52      440.73      9.77 o 
   3  -6   6      113.08      107.96      2.97 o 
   4  -6   6      434.54      417.79     10.19 o 
   5  -6   6       94.64       93.71      3.38 o 
   6  -6   6       31.33       36.46      3.28 o 
   7  -6   6       52.50       54.17      3.48 o 
   8  -6   6        7.82        6.18      2.32 o 
  -7  -5   6        1.15       -1.16      3.67 o 
  -6  -5   6      119.80      116.12     10.24 o 
  -5  -5   6      202.69      166.70      7.25 o 
  -4  -5   6        7.49        9.55      2.80 o 
  -3  -5   6      345.71      334.99     14.49 o 
  -2  -5   6      127.61      124.82      7.74 o 
  -1  -5   6       42.32       37.76      3.39 o 
   0  -5   6     2678.40     2693.82    101.26 o 
   1  -5   6       28.02       32.45      1.41 o 
   2  -5   6      345.03      362.22      8.01 o 
   3  -5   6       10.21       12.07      0.86 o 
   4  -5   6       46.56       48.73      1.91 o 
   5  -5   6        2.84        2.22      0.96 o 
   6  -5   6      198.24      204.37      8.31 o 
   7  -5   6       86.06       92.74      6.96 o 
   8  -5   6       52.49       55.64      5.02 o 
   9  -5   6        1.53        0.19      2.32 o 
  -8  -4   6        3.06        6.76      4.25 o 
  -7  -4   6        0.22        1.55      3.48 o 
  -6  -4   6        3.94        0.39      3.28 o 
  -5  -4   6       61.43       63.25      7.53 o 
  -4  -4   6        7.45        9.54      2.66 o 
  -3  -4   6      631.70      662.63     26.41 o 
  -2  -4   6       85.37      101.13      4.42 o 
  -1  -4   6      633.87      688.54     18.09 o 
   0  -4   6       17.18       20.63      1.38 o 
   1  -4   6      205.36      197.55      5.49 o 
   2  -4   6     1562.98     1427.05     29.35 o 
   3  -4   6      511.77      487.13      9.08 o 
   4  -4   6      128.68      124.76      2.86 o 
   5  -4   6       26.75       27.55      1.43 o 
   6  -4   6      774.28      763.10     27.41 o 
   7  -4   6       77.01       73.03      5.99 o 
   8  -4   6       84.70       83.85      6.76 o 
   9  -4   6        0.22       -2.12      2.32 o 
  -8  -3   6       14.90       11.98      4.25 o 
  -7  -3   6        7.49        9.27      4.06 o 
  -6  -3   6      157.28      150.14     11.21 o 
  -5  -3   6       82.84       86.18      5.53 o 
  -4  -3   6      159.64      179.85      8.82 o 
  -3  -3   6      583.57      633.69     24.48 o 
  -2  -3   6      502.58      461.83     12.88 o 
  -1  -3   6     1501.06     1466.75     66.02 o 
   0  -3   6     1779.78     1690.55     43.50 o 
   1  -3   6      104.03       83.17      2.58 o 
   2  -3   6     5217.86     5149.06    116.54 o 
   3  -3   6      140.56      136.70      2.88 o 
   4  -3   6      369.12      359.96      7.21 o 
   5  -3   6      102.72      108.19      3.57 o 
   6  -3   6        8.83       11.40      2.90 o 
   7  -3   6      164.59      171.40     11.21 o 
   8  -3   6       65.78       56.80      5.41 o 
  -8  -2   6        6.95        7.92      3.67 o 
  -7  -2   6       42.98       52.16      5.99 o 
  -6  -2   6      305.74      317.19     19.52 o 
  -5  -2   6      280.19      279.35     10.62 o 
  -4  -2   6      300.71      334.62      9.78 o 
  -3  -2   6       75.86      112.33      3.96 o 
  -2  -2   6      869.71      878.09     25.66 o 
  -1  -2   6       45.95       36.19      1.45 o 
   0  -2   6       60.34       50.92      1.77 o 
   1  -2   6     1624.94     1447.56     30.20 o 
   2  -2   6      261.25      274.77      6.12 o 
   3  -2   6      307.12      336.89      6.95 o 
   4  -2   6        7.94       13.54      1.01 o 
   5  -2   6       48.77       58.35      2.70 o 
   6  -2   6       99.73       80.18      6.57 o 
   7  -2   6        4.91        7.15      2.90 o 
   8  -2   6       13.05       17.39      3.86 o 
  -9  -1   6       32.60       20.67      4.44 o 
  -8  -1   6        0.00       -0.58      3.09 o 
  -7  -1   6        3.08        8.31      3.28 o 
  -6  -1   6       19.13       16.81      3.67 o 
  -5  -1   6      155.46      135.98      4.76 o 
  -4  -1   6      270.50      256.80      7.81 o 
  -3  -1   6       87.22       87.43      3.20 o 
  -2  -1   6     3474.00     3445.70     79.76 o 
  -1  -1   6       61.76       80.76      2.33 o 
   0  -1   6     2998.21     2953.87     87.51 o 
   1  -1   6       70.81       89.72      4.48 o 
   2  -1   6       14.98       22.84      1.39 o 
   3  -1   6      148.75      129.85      3.57 o 
   4  -1   6      947.88      995.55     21.67 o 
   5  -1   6        3.95        2.45      1.16 o 
   6  -1   6        0.27        0.97      2.70 o 
   7  -1   6       53.92       49.65      5.60 o 
   8  -1   6      148.73      154.58     11.21 o 
  -9   0   6       94.96       84.53      5.39 o 
  -8   0   6       16.14       18.11      2.90 o 
  -7   0   6        1.33        0.29      1.98 o 
  -6   0   6       15.92       17.51      4.44 o 
  -5   0   6       76.64       90.59      3.47 o 
  -4   0   6     1087.47     1048.28     28.02 o 
  -3   0   6      142.23      146.87      4.58 o 
  -2   0   6      434.36      415.31     10.11 o 
  -1   0   6       95.75      120.68      3.12 o 
   0   0   6      700.95      709.59     15.42 o 
   1   0   6      398.54      370.61      8.68 o 
   2   0   6      279.30      309.07      6.07 o 
   3   0   6       95.84       92.67      2.36 o 
   4   0   6      489.23      509.58     15.06 o 
   5   0   6        0.04       -0.37      1.98 o 
   6   0   6       38.63       39.22      4.83 o 
   7   0   6       25.07       30.33      4.64 o 
   8   0   6       53.75       55.45      6.38 o 
  -9   1   6       15.86       13.22      2.52 o 
  -8   1   6       80.86       76.41      4.78 o 
  -7   1   6       17.98       17.69      2.39 o 
  -6   1   6       14.40       15.76      6.37 o 
  -5   1   6      629.86      615.21     19.27 o 
  -4   1   6      421.92      389.00     10.80 o 
  -3   1   6       70.43       73.87      2.40 o 
  -2   1   6       89.76       86.55      2.62 o 
  -1   1   6      217.57      246.62      5.73 o 
   0   1   6     9532.14     9249.64    236.82 o 
   1   1   6      154.60      142.58      3.84 o 
   2   1   6       53.39       67.78      2.55 o 
   3   1   6      413.22      471.30     11.76 o 
   4   1   6      137.63      139.67      4.41 o 
   5   1   6        4.05        0.00      2.90 o 
   6   1   6       73.70       76.89      7.15 o 
   7   1   6       83.95       84.81      7.73 o 
   8   1   6       44.95       50.04      6.38 o 
  -9   2   6        0.43       -0.58      1.78 o 
  -8   2   6        1.96       -1.27      2.70 o 
  -7   2   6      240.98      221.95      9.35 o 
  -6   2   6       14.53       14.81      1.71 o 
  -5   2   6      294.69      295.89      9.62 o 
  -4   2   6      619.29      637.42     19.75 o 
  -3   2   6      284.18      306.68      7.61 o 
  -2   2   6      335.99      321.07      7.93 o 
  -1   2   6      214.07      212.91      5.06 o 
   0   2   6      162.98      198.58      4.23 o 
   1   2   6      866.93      898.98     18.29 o 
   2   2   6      174.93      195.03      4.95 o 
   3   2   6       78.82       76.21      2.78 o 
   4   2   6        0.55        1.82      1.36 o 
   5   2   6       16.72       21.44      4.25 o 
   6   2   6       48.71       52.74      6.18 o 
   7   2   6        2.81        1.74      3.28 o 
  -9   3   6        2.85        2.32      1.76 o 
  -8   3   6        8.28        3.58      1.70 o 
  -7   3   6       94.09      110.01      5.80 o 
  -6   3   6      120.71      115.67      4.45 o 
  -5   3   6     1737.91     1747.96     46.09 o 
  -4   3   6      762.23      818.65     25.12 o 
  -3   3   6     1036.00     1085.96     25.47 o 
  -2   3   6     1050.49     1018.69     22.09 o 
  -1   3   6      493.09      481.15     10.78 o 
   0   3   6       38.72       53.93      2.00 o 
   1   3   6       31.85       40.86      1.94 o 
   2   3   6       15.84       16.02      1.12 o 
   3   3   6       20.81       28.41      1.90 o 
   4   3   6      134.78      139.87      6.16 o 
   5   3   6        0.00       -0.77      2.90 o 
   6   3   6       32.15       37.67      5.60 o 
   7   3   6        2.62        3.86      3.67 o 
  -9   4   6        0.43       -1.99      1.39 o 
  -8   4   6      253.63      269.61     10.86 o 
  -7   4   6      139.34      137.63      6.14 o 
  -6   4   6        5.40        2.99      1.15 o 
  -5   4   6      311.23      356.69      9.90 o 
  -4   4   6       21.12       28.25      1.74 o 
  -3   4   6        2.31        7.96      0.93 o 
  -2   4   6      207.47      207.93      5.64 o 
  -1   4   6      903.87      912.40     23.13 o 
   0   4   6      127.21      118.01      3.69 o 
   1   4   6      292.03      297.74      6.93 o 
   2   4   6        4.47        8.33      1.10 o 
   3   4   6        1.96        1.67      1.97 o 
   4   4   6      155.76      149.62      6.57 o 
   5   4   6       42.30       43.47      5.99 o 
   6   4   6       14.34       21.25      5.02 o 
  -9   5   6       13.44       15.45      2.90 o 
  -8   5   6       72.10       80.44      4.03 o 
  -7   5   6       12.58       17.34      3.09 o 
  -6   5   6      196.75      185.24      6.35 o 
  -5   5   6       31.22       26.97      1.49 o 
  -4   5   6      620.61      624.50     16.94 o 
  -3   5   6       59.18       78.03      2.69 o 
  -2   5   6       17.61       18.91      1.36 o 
  -1   5   6      433.12      466.04     13.06 o 
   0   5   6      531.39      483.55     11.82 o 
   1   5   6     1192.20     1286.36     30.05 o 
   2   5   6      186.20      187.54      7.20 o 
   3   5   6      378.81      393.80     15.68 o 
   4   5   6       40.32       49.75      4.36 o 
   5   5   6      208.02      186.87     13.91 o 
   6   5   6       50.21       70.71      8.31 o 
  -9   6   6        1.12       -1.13      1.64 o 
  -8   6   6       66.30       74.21      3.69 o 
  -7   6   6      100.41      117.84      5.32 o 
  -6   6   6      118.47      109.82      4.24 o 
  -5   6   6        0.06       -0.30      0.95 o 
  -4   6   6      122.60      129.62      4.30 o 
  -3   6   6      568.83      574.57     15.87 o 
  -2   6   6       31.08       27.34      2.73 o 
  -1   6   6       58.10       57.71      2.41 o 
   0   6   6      199.08      186.66      5.33 o 
   1   6   6       22.99       21.76      1.66 o 
   2   6   6       14.12        9.47      1.42 o 
   3   6   6      194.78      192.37      8.14 o 
   4   6   6       44.72       44.43      6.18 o 
   5   6   6        3.64        4.64      4.25 o 
  -9   7   6        0.88        1.55      4.35 o 
  -8   7   6       37.72       37.78      2.27 o 
  -7   7   6      161.03      153.79      5.62 o 
  -6   7   6       40.93       33.01      2.52 o 
  -5   7   6        3.70        3.28      2.70 o 
  -4   7   6      565.77      594.42     14.36 o 
  -3   7   6        4.77        1.61      1.11 o 
  -2   7   6      117.76      104.92      3.23 o 
  -1   7   6       53.15       54.67      2.78 o 
   0   7   6      218.16      235.94      6.60 o 
   1   7   6      213.32      208.03      6.02 o 
   2   7   6       11.56       10.77      1.68 o 
   3   7   6        2.47        3.65      2.36 o 
   4   7   6       17.09       16.61      5.22 o 
   5   7   6       25.84       15.65      5.41 o 
  -9   8   6        2.16        1.65      1.84 o 
  -8   8   6       11.63        9.82      1.50 o 
  -7   8   6      306.91      308.84     10.15 o 
  -6   8   6       74.70       67.51      3.37 o 
  -5   8   6       58.20       58.30      3.12 o 
  -4   8   6       97.71      101.05      4.52 o 
  -3   8   6       45.29       49.22      3.09 o 
  -2   8   6        5.23        6.31      1.40 o 
  -1   8   6      218.25      211.64      6.14 o 
   0   8   6        2.97        2.63      1.44 o 
   1   8   6      171.91      152.13      6.69 o 
   2   8   6       13.97       14.66      2.78 o 
   3   8   6        0.22       -1.38      4.25 o 
   4   8   6       60.73       76.31      8.69 o 
  -9   9   6       10.62       14.68      3.38 o 
  -8   9   6       40.57       39.24      2.45 o 
  -7   9   6        1.63       -0.26      1.44 o 
  -6   9   6      170.72      179.84      6.64 o 
  -5   9   6        8.30        5.35      1.85 o 
  -4   9   6        0.47        0.94      1.86 o 
  -3   9   6       20.96       22.13      2.07 o 
  -2   9   6       11.04       12.25      1.59 o 
  -1   9   6       85.64       74.34      3.14 o 
   0   9   6       24.45       21.79      1.96 o 
   1   9   6        6.32        4.70      2.28 o 
   2   9   6       85.29       89.44      8.06 o 
   3   9   6        3.43       -0.26      3.11 o 
  -8  10   6        2.61        1.06      1.53 o 
  -7  10   6       47.48       53.41      3.76 o 
  -6  10   6       18.40       22.28      2.32 o 
  -5  10   6      399.33      389.33     12.84 o 
  -4  10   6        1.55        1.59      1.71 o 
  -3  10   6       72.87       63.83      3.18 o 
  -2  10   6       18.58       17.67      2.45 o 
  -1  10   6       48.90       55.36      3.82 o 
   0  10   6        4.89        1.93      2.82 o 
   1  10   6       26.89       26.16      2.48 o 
   2  10   6        0.45       -1.65      2.93 o 
   3  10   6       12.97        8.50      5.02 o 
  -8  11   6        4.46        3.27      1.95 o 
  -7  11   6       28.46       32.03      2.71 o 
  -6  11   6       17.89       17.01      3.19 o 
  -5  11   6       77.37       73.77      4.13 o 
  -4  11   6       33.35       38.35      3.08 o 
  -3  11   6       16.75       15.67      2.01 o 
  -2  11   6       30.08       21.45      2.57 o 
  -1  11   6       52.57       65.23      4.09 o 
   0  11   6        0.37       -0.09      1.80 o 
   1  11   6       15.74       15.36      3.20 o 
   2  11   6       14.31       17.23      4.73 o 
  -7  12   6       12.38       10.24      3.67 o 
  -6  12   6        8.98       12.02      2.30 o 
  -5  12   6       63.84       60.04      3.81 o 
  -4  12   6        0.00       -2.42      1.71 o 
  -3  12   6      111.87      120.82      9.27 o 
  -2  12   6        0.06        0.32      2.80 o 
  -1  12   6        0.53        0.70      2.64 o 
   0  12   6      104.29      102.31      8.21 o 
  -6  13   6       78.03       85.78      8.31 o 
  -5  13   6        2.36        1.16      3.67 o 
  -4  13   6        0.04        0.26      4.15 o 
  -3  13   6        3.72        5.78      2.92 o 
  -2  13   6        0.04       -2.68      2.99 o 
  -1  13   6       33.60       37.90      5.80 o 
   1 -14   7        2.26        5.80      3.62 o 
   2 -14   7        5.26        9.23      3.89 o 
   3 -14   7       25.58       27.91      4.21 o 
   4 -14   7       25.05       28.03      4.16 o 
   5 -14   7       40.85       43.33      4.64 o 
  -1 -13   7       28.40       28.24      5.60 o 
   0 -13   7        0.01       -2.24      3.21 o 
   1 -13   7        2.76        8.39      3.06 o 
   2 -13   7        7.44        9.02      3.13 o 
   3 -13   7       28.88       29.49      4.35 o 
   4 -13   7        2.02        6.95      3.01 o 
   5 -13   7       10.36        6.14      2.86 o 
   6 -13   7       11.15       14.68      4.25 o 
  -2 -12   7       15.61       19.62      3.57 o 
  -1 -12   7        4.17        4.67      2.78 o 
   0 -12   7        7.90       10.62      5.02 o 
   1 -12   7       10.78        6.14      2.74 o 
   2 -12   7        1.12       -1.66      3.48 o 
   3 -12   7        6.15       -0.04      2.45 o 
   4 -12   7       62.36       62.81      6.47 o 
   5 -12   7       15.64       14.83      3.05 o 
   6 -12   7        0.22       -0.51      2.36 o 
   7 -12   7        0.17        1.22      2.50 o 
  -3 -11   7      156.30      169.75      8.11 o 
  -2 -11   7       38.17       51.66      3.75 o 
  -1 -11   7       70.13       61.48      5.61 o 
   0 -11   7       21.85       23.13      3.75 o 
   1 -11   7      160.68      149.59      6.48 o 
   2 -11   7       26.85       21.81      3.29 o 
   3 -11   7       19.80       12.92      2.93 o 
   4 -11   7       47.91       46.47      4.10 o 
   5 -11   7      150.20      150.47     15.84 o 
   6 -11   7        8.97        6.97      2.55 o 
   7 -11   7       34.76       28.96      3.34 o 
  -4 -10   7        0.05       -0.78      2.93 o 
  -3 -10   7       19.92       25.16      2.97 o 
  -2 -10   7      380.58      361.39     13.26 o 
  -1 -10   7      122.15      119.88      6.90 o 
   0 -10   7        0.31       -2.73      1.82 o 
   1 -10   7        3.43        4.20      1.67 o 
   2 -10   7      162.58      170.56      6.82 o 
   3 -10   7      782.10      702.01     26.44 o 
   4 -10   7      165.95      166.55      8.05 o 
   5 -10   7      249.75      222.53      9.83 o 
   6 -10   7       17.36       20.06      2.86 o 
   7 -10   7      133.56      106.77      5.93 o 
   8 -10   7       36.43       39.41      4.06 o 
  -5  -9   7        6.09        6.37      5.02 o 
  -4  -9   7       31.56       26.33      3.52 o 
  -3  -9   7       24.73       28.29      5.12 o 
  -2  -9   7       62.30       60.34      4.11 o 
  -1  -9   7      196.58      196.63      7.95 o 
   0  -9   7      190.52      188.40      7.54 o 
   1  -9   7       10.79       10.99      1.84 o 
   2  -9   7      298.14      305.88      9.00 o 
   3  -9   7       58.43       57.53      4.16 o 
   4  -9   7      301.90      278.60     11.58 o 
   5  -9   7        0.84        0.60      1.23 o 
   6  -9   7        1.45        0.68      4.15 o 
   7  -9   7       27.41       26.27      3.19 o 
   8  -9   7       20.78       24.73      3.28 o 
  -6  -8   7        0.23       -1.35      4.25 o 
  -5  -8   7        6.33        7.73      5.02 o 
  -4  -8   7        0.49       -1.81      2.37 o 
  -3  -8   7       83.24       72.26      4.51 o 
  -2  -8   7      241.16      221.43      8.73 o 
  -1  -8   7       30.42       25.45      2.85 o 
   0  -8   7        2.14        1.34      1.90 o 
   1  -8   7      168.75      168.67      7.06 o 
   2  -8   7       71.86       69.41      2.81 o 
   3  -8   7       67.36       71.01      2.82 o 
   4  -8   7        1.21        3.12      1.36 o 
   5  -8   7       54.28       49.24      2.59 o 
   6  -8   7        2.56        4.84      2.12 o 
   7  -8   7       35.08       28.15      2.92 o 
   8  -8   7       28.56       25.50      3.28 o 
  -6  -7   7        2.27       -0.19      4.44 o 
  -5  -7   7       48.84       48.10      7.15 o 
  -4  -7   7        1.92        6.17      3.77 o 
  -3  -7   7      349.42      286.48     15.35 o 
  -2  -7   7       13.96       14.39      2.45 o 
  -1  -7   7       92.60      106.65      5.05 o 
   0  -7   7      258.71      284.75     13.72 o 
   1  -7   7      186.93      190.53      5.96 o 
   2  -7   7      233.41      227.62      6.16 o 
   3  -7   7        0.40       -0.17      0.93 o 
   4  -7   7      917.96      890.50     19.01 o 
   5  -7   7       16.90       18.04      1.59 o 
   6  -7   7      174.42      177.02     12.56 o 
   7  -7   7        0.01       -2.12      1.76 o 
   8  -7   7       36.01       28.78      3.67 o 
  -7  -6   7        0.00       -2.90      4.25 o 
  -6  -6   7       31.56       20.28      5.22 o 
  -5  -6   7       32.00       12.17      4.64 o 
  -4  -6   7       10.93        3.68      3.38 o 
  -3  -6   7       95.56      116.36      5.72 o 
  -2  -6   7      105.10      100.22      8.62 o 
  -1  -6   7       79.45       77.65      4.42 o 
   0  -6   7      656.99      661.28     21.01 o 
   1  -6   7      404.38      430.91     10.65 o 
   2  -6   7      410.08      425.12      9.53 o 
   3  -6   7       43.63       60.28      2.55 o 
   4  -6   7      131.79      141.16      3.37 o 
   5  -6   7        2.03        0.20      2.41 o 
   6  -6   7      187.47      189.85     15.36 o 
   7  -6   7       81.92       78.25      6.18 o 
   8  -6   7       13.48       10.05      2.70 o 
  -7  -5   7       46.92       47.33      6.95 o 
  -6  -5   7       11.32       16.03      4.64 o 
  -5  -5   7      145.43      128.41      7.44 o 
  -4  -5   7        8.66        8.09      2.34 o 
  -3  -5   7      126.11      120.48      5.41 o 
  -2  -5   7        8.63        8.53      2.59 o 
  -1  -5   7        3.30        4.44      1.52 o 
   0  -5   7        4.22        6.48      1.47 o 
   1  -5   7      156.55      126.55      3.78 o 
   2  -5   7       17.57       14.13      1.19 o 
   3  -5   7      236.03      244.22      5.71 o 
   4  -5   7       85.59       82.66      2.26 o 
   5  -5   7      608.55      583.65     17.60 o 
   6  -5   7       24.51       24.23      2.39 o 
   7  -5   7       21.15       33.42      4.06 o 
   8  -5   7       31.61       29.17      3.86 o 
  -8  -4   7      179.63      161.73     12.95 o 
  -7  -4   7      102.19       90.61      8.89 o 
  -6  -4   7      138.55      139.89     11.01 o 
  -5  -4   7       22.29       19.62      3.14 o 
  -4  -4   7        1.78        1.71      1.88 o 
  -3  -4   7        1.53       -1.07      1.60 o 
  -2  -4   7      279.82      265.45      9.21 o 
  -1  -4   7      197.18      193.68      7.79 o 
   0  -4   7      234.99      218.74      8.96 o 
   1  -4   7        5.78       10.12      1.30 o 
   2  -4   7       11.22        6.90      0.86 o 
   3  -4   7      119.53      112.85      2.57 o 
   4  -4   7      593.39      603.60     11.17 o 
   5  -4   7        6.79        3.81      1.37 o 
   6  -4   7       15.26       17.97      3.28 o 
   7  -4   7      259.13      274.43     16.62 o 
   8  -4   7       35.29       31.49      4.06 o 
  -8  -3   7       44.82       40.18      5.99 o 
  -7  -3   7      168.73      168.99      8.67 o 
  -6  -3   7      147.73      164.08      8.70 o 
  -5  -3   7       78.47       93.19      4.64 o 
  -4  -3   7        7.14        5.43      1.59 o 
  -3  -3   7       87.81      105.95      4.61 o 
  -2  -3   7      462.46      470.92     21.44 o 
  -1  -3   7      981.05     1097.91     33.76 o 
   0  -3   7      362.60      339.86     12.96 o 
   1  -3   7       77.87       60.58      1.97 o 
   2  -3   7      273.31      322.05      7.48 o 
   3  -3   7       78.26       74.18      2.06 o 
   4  -3   7       12.79       13.80      0.94 o 
   5  -3   7       15.47       18.31      1.95 o 
   6  -3   7       41.31       40.96      4.44 o 
   7  -3   7       19.19       21.64      3.67 o 
   8  -3   7        1.29        4.06      3.09 o 
  -8  -2   7       31.80       29.78      6.28 o 
  -7  -2   7       72.99       75.61      5.05 o 
  -6  -2   7      340.47      326.73     21.75 o 
  -5  -2   7        0.71        1.88      1.54 o 
  -4  -2   7      433.15      496.25     14.03 o 
  -3  -2   7      367.74      280.24      8.28 o 
  -2  -2   7     2154.99     2125.19     97.49 o 
  -1  -2   7        8.88       12.10      1.48 o 
   0  -2   7     3918.49     4120.96     95.32 o 
   1  -2   7      110.46      121.88      3.75 o 
   2  -2   7      181.66      183.28      4.39 o 
   3  -2   7        0.44        0.04      0.48 o 
   4  -2   7      399.21      412.32      9.04 o 
   5  -2   7       76.12       77.09      6.76 o 
   6  -2   7      219.99      203.69     13.33 o 
   7  -2   7      117.72      113.80      8.89 o 
   8  -2   7       24.10       23.95      4.25 o 
  -9  -1   7        6.55        7.34      3.86 o 
  -8  -1   7      118.65      123.47      6.76 o 
  -7  -1   7      116.68      113.23      6.28 o 
  -6  -1   7       60.55       55.87      4.03 o 
  -5  -1   7      206.39      221.82      9.51 o 
  -4  -1   7     1441.86     1521.21     40.49 o 
  -3  -1   7      341.90      362.37     10.29 o 
  -2  -1   7     1143.36     1263.97     33.89 o 
  -1  -1   7     1977.06     2085.03     54.19 o 
   0  -1   7     2077.76     1979.25     66.28 o 
   1  -1   7      487.17      488.84     10.93 o 
   2  -1   7     2842.45     2831.89     58.25 o 
   3  -1   7        1.52        2.02      0.70 o 
   4  -1   7       53.59       50.85      2.18 o 
   5  -1   7       29.78       33.61      4.44 o 
   6  -1   7      133.49      132.16      9.85 o 
   7  -1   7       73.12       77.67      7.15 o 
   8  -1   7       20.08       23.37      4.44 o 
  -9   0   7        9.62       10.82      3.86 o 
  -8   0   7       99.35       93.74      9.56 o 
  -7   0   7       20.14       22.88      2.80 o 
  -6   0   7        3.90        0.87      1.91 o 
  -5   0   7      899.64      893.74     24.18 o 
  -4   0   7      294.24      300.29      8.71 o 
  -3   0   7      354.25      354.01     10.02 o 
  -2   0   7      871.97      816.72     19.39 o 
  -1   0   7     5379.97     5125.57    121.27 o 
   0   0   7       21.04       22.92      1.25 o 
   1   0   7        8.08        3.18      0.80 o 
   2   0   7      126.56      123.89      3.37 o 
   3   0   7      335.97      376.06      7.82 o 
   4   0   7       79.58       87.47      3.23 o 
   5   0   7       35.41       41.73      5.02 o 
   6   0   7      246.46      263.80     17.01 o 
   7   0   7       23.36       17.19      4.25 o 
   8   0   7       12.20        9.85      4.06 o 
  -9   1   7        0.34        0.50      4.06 o 
  -8   1   7      110.45      109.89      5.93 o 
  -7   1   7        2.44       -1.07      1.76 o 
  -6   1   7       20.91       16.50      2.39 o 
  -5   1   7        0.04       -1.13      1.11 o 
  -4   1   7      486.28      479.90     13.24 o 
  -3   1   7      927.46      981.11     26.20 o 
  -2   1   7      735.39      858.08     22.80 o 
  -1   1   7       63.52       53.01      2.02 o 
   0   1   7      839.98      819.59     19.61 o 
   1   1   7       34.14       28.28      1.49 o 
   2   1   7       43.03       43.00      1.63 o 
   3   1   7      519.23      493.11     14.52 o 
   4   1   7      123.20      122.61      3.70 o 
   5   1   7      191.76      187.06     12.75 o 
   6   1   7      375.87      387.19     23.58 o 
   7   1   7        5.32        2.51      3.48 o 
  -9   2   7       31.91       30.90      3.01 o 
  -8   2   7      138.79      125.01     11.21 o 
  -7   2   7      201.47      205.16      8.94 o 
  -6   2   7       12.66       11.37      2.22 o 
  -5   2   7       13.03       12.38      1.84 o 
  -4   2   7      626.60      617.27     16.74 o 
  -3   2   7      552.32      574.39     15.61 o 
  -2   2   7      344.39      319.35      8.00 o 
  -1   2   7     2921.12     3147.57     67.19 o 
   0   2   7       79.83       75.13      2.80 o 
   1   2   7      652.46      696.94     15.88 o 
   2   2   7       56.56       51.04      2.20 o 
   3   2   7       19.25       20.05      1.65 o 
   4   2   7       57.17       51.52      3.43 o 
   5   2   7        0.64       -2.32      2.90 o 
   6   2   7       15.57       14.49      4.06 o 
   7   2   7       46.39       50.62      6.57 o 
  -9   3   7        0.06       -1.24      2.32 o 
  -8   3   7        0.12        0.18      1.57 o 
  -7   3   7       29.80       30.32      2.60 o 
  -6   3   7      200.53      177.69      6.35 o 
  -5   3   7      467.67      435.29     13.83 o 
  -4   3   7      290.17      284.60      8.16 o 
  -3   3   7      308.71      268.56      8.96 o 
  -2   3   7      267.06      238.50      6.29 o 
  -1   3   7       46.08       54.83      2.34 o 
   0   3   7     1500.54     1381.30     33.61 o 
   1   3   7        2.42        1.93      1.10 o 
   2   3   7      113.35      111.75      3.63 o 
   3   3   7      188.49      200.25      5.95 o 
   4   3   7       39.77       41.47      3.17 o 
   5   3   7      224.94      187.07     13.33 o 
   6   3   7        8.38        5.60      3.86 o 
   7   3   7        0.44        5.22      4.06 o 
  -9   4   7        5.27        7.95      3.09 o 
  -8   4   7      207.86      197.83      8.47 o 
  -7   4   7       95.63       88.22      4.58 o 
  -6   4   7       35.22       34.36      2.08 o 
  -5   4   7     1176.90     1138.23     34.82 o 
  -4   4   7      256.53      259.46      7.53 o 
  -3   4   7      342.52      359.01      9.27 o 
  -2   4   7      966.18      949.61     40.23 o 
  -1   4   7       58.68       86.88      5.10 o 
   0   4   7      130.15      120.43      4.75 o 
   1   4   7       31.10       24.68      1.61 o 
   2   4   7       16.59       14.65      1.33 o 
   3   4   7      269.17      237.94      7.78 o 
   4   4   7       10.06       15.79      8.31 o 
   5   4   7       12.44       11.59      4.44 o 
   6   4   7        0.76        1.16      3.86 o 
  -9   5   7        3.71        6.11      1.62 o 
  -8   5   7       33.25       37.15      8.79 o 
  -7   5   7      379.01      357.36     14.06 o 
  -6   5   7       77.44       72.68      3.95 o 
  -5   5   7        1.23        0.25      0.64 o 
  -4   5   7      514.44      548.96     15.09 o 
  -3   5   7      281.34      309.80      8.98 o 
  -2   5   7      111.99      119.31      3.81 o 
  -1   5   7      530.89      567.91     15.89 o 
   0   5   7       52.52       61.81      2.52 o 
   1   5   7      125.81      131.14      4.07 o 
   2   5   7        1.46        1.33      1.20 o 
   3   5   7       65.85       76.47      4.50 o 
   4   5   7       11.19       15.26      4.44 o 
   5   5   7      113.01      118.24     10.82 o 
   6   5   7        4.89       -0.19      3.86 o 
  -9   6   7      100.58       94.86      6.57 o 
  -8   6   7       31.30       33.34      2.46 o 
  -7   6   7      118.41      111.76      6.96 o 
  -6   6   7      193.03      204.37     10.63 o 
  -5   6   7        9.81       12.17      2.80 o 
  -4   6   7       22.90       19.11      1.60 o 
  -3   6   7       16.62       19.64      1.69 o 
  -2   6   7      176.82      163.10      4.90 o 
  -1   6   7       35.49       31.54      2.33 o 
   0   6   7      191.81      172.71      5.11 o 
   1   6   7       66.99       77.31      3.03 o 
   2   6   7       24.28       24.60      1.77 o 
   3   6   7        9.00       12.85      2.59 o 
   4   6   7       12.72       20.67      5.22 o 
   5   6   7       14.45        5.60      4.83 o 
  -9   7   7       73.50       65.80      4.22 o 
  -8   7   7       50.50       59.47      3.48 o 
  -7   7   7       18.70       17.56      2.80 o 
  -6   7   7      380.55      371.79     14.75 o 
  -5   7   7      115.18       98.87      5.19 o 
  -4   7   7      153.93      154.93      5.90 o 
  -3   7   7       16.61       19.29      1.62 o 
  -2   7   7      346.42      353.65      9.13 o 
  -1   7   7      673.38      660.48     16.13 o 
   0   7   7        0.67        1.45      1.37 o 
   1   7   7      736.78      668.60     16.46 o 
   2   7   7       19.16       19.78      2.04 o 
   3   7   7        3.44        3.58      2.93 o 
   4   7   7       82.99       91.96      9.66 o 
   5   7   7       18.65       28.40      6.57 o 
  -9   8   7       31.33       22.67      2.78 o 
  -8   8   7        4.80        5.90      1.56 o 
  -7   8   7       23.59       24.75      2.16 o 
  -6   8   7       54.84       53.67      3.00 o 
  -5   8   7      321.62      307.43     10.18 o 
  -4   8   7       26.55       26.15      2.33 o 
  -3   8   7      355.11      327.08     10.79 o 
  -2   8   7        2.76        2.50      1.34 o 
  -1   8   7        1.19        0.91      1.35 o 
   0   8   7      656.49      668.97     16.51 o 
   1   8   7       76.15       66.62      3.02 o 
   2   8   7      136.23      144.58      7.02 o 
   3   8   7      132.14      133.99      8.26 o 
   4   8   7       25.56       45.20      7.53 o 
  -8   9   7        5.54        3.32      1.63 o 
  -7   9   7        6.96        7.03      1.98 o 
  -6   9   7       25.38       27.52      2.62 o 
  -5   9   7        7.09        3.74      1.71 o 
  -4   9   7      175.34      175.21      8.00 o 
  -3   9   7        2.51        1.45      1.45 o 
  -2   9   7      234.05      228.05      6.57 o 
  -1   9   7       42.66       41.67      3.90 o 
   0   9   7      114.02      100.96      3.86 o 
   1   9   7       86.92       91.18      4.21 o 
   2   9   7        0.21       -0.42      2.45 o 
   3   9   7        0.29        0.58      3.86 o 
  -8  10   7       43.87       56.12      3.82 o 
  -7  10   7       46.11       44.06      4.24 o 
  -6  10   7        1.80        1.35      1.91 o 
  -5  10   7       68.46       73.35      4.01 o 
  -4  10   7       50.33       47.13      3.15 o 
  -3  10   7       34.76       32.87      2.41 o 
  -2  10   7       92.29       94.08      5.44 o 
  -1  10   7      194.03      198.41      6.52 o 
   0  10   7        5.78        5.62      1.89 o 
   1  10   7        7.40        8.50      2.82 o 
   2  10   7       20.31       16.81      5.31 o 
  -7  11   7       67.56       76.81      4.17 o 
  -6  11   7       27.56       28.31      2.73 o 
  -5  11   7       48.96       51.28      3.53 o 
  -4  11   7      275.60      281.37      9.98 o 
  -3  11   7      192.01      210.62      7.10 o 
  -2  11   7        5.25        6.21      1.90 o 
  -1  11   7       59.76       69.85      4.29 o 
   0  11   7        0.82        2.25      3.08 o 
   1  11   7        2.58       -0.46      2.61 o 
  -7  12   7        0.00       -0.19      3.09 o 
  -6  12   7        9.00       12.94      4.06 o 
  -5  12   7       48.25       44.44      3.38 o 
  -4  12   7       10.35       15.92      2.56 o 
  -3  12   7        6.29        3.76      2.16 o 
  -2  12   7      175.06      206.01     10.01 o 
  -1  12   7       77.16       91.90      6.17 o 
   0  12   7       28.93       40.76      7.73 o 
  -5  13   7      132.13      154.18     12.17 o 
  -4  13   7        3.12        0.97      4.06 o 
  -3  13   7        2.11        8.01      4.06 o 
  -2  13   7       22.38       28.35      4.08 o 
   1 -14   8       30.15       36.55      9.37 o 
   2 -14   8       55.99       66.84      8.50 o 
   3 -14   8       68.18       59.89      7.92 o 
   4 -14   8       20.05       24.34      5.80 o 
  -1 -13   8        1.13        3.87      6.47 o 
   0 -13   8        1.95        4.44      4.83 o 
   1 -13   8        0.63       -3.28      3.86 o 
   2 -13   8        0.10        2.81      6.47 o 
   3 -13   8       11.43        9.84      3.19 o 
   4 -13   8       14.56       14.59      3.34 o 
   5 -13   8       35.99       23.65      3.62 o 
   6 -13   8        0.04       -4.83      3.48 o 
  -2 -12   8        0.15       -3.28      2.64 o 
  -1 -12   8        0.68        3.86      3.34 o 
   0 -12   8        0.59        4.64      4.64 o 
   1 -12   8        1.89        0.96      2.69 o 
   2 -12   8        3.38        7.76      2.68 o 
   3 -12   8        3.20       -2.10      2.51 o 
   4 -12   8       10.17       13.48      3.01 o 
   5 -12   8        1.36       -1.53      2.99 o 
   6 -12   8       53.89       65.31      4.90 o 
  -3 -11   8       32.53       40.20      3.88 o 
  -2 -11   8       19.40       13.08      2.93 o 
  -1 -11   8       17.49       19.27      3.82 o 
   0 -11   8        1.60        0.92      2.80 o 
   1 -11   8       47.16       47.70      4.40 o 
   2 -11   8       45.88       52.56     10.14 o 
   3 -11   8        0.51       -1.24      2.39 o 
   4 -11   8        1.24        5.20      2.52 o 
   5 -11   8        9.84        9.85      2.73 o 
   6 -11   8        4.84        7.45      2.58 o 
   7 -11   8        1.45        1.93      2.41 o 
  -4 -10   8       27.66       30.36      4.84 o 
  -3 -10   8        0.37        1.50      2.74 o 
  -2 -10   8      101.93      110.94      5.94 o 
  -1 -10   8       10.13       13.26      2.70 o 
   0 -10   8      289.72      282.20     10.52 o 
   1 -10   8      306.47      270.03     10.88 o 
   2 -10   8      249.03      226.73     10.26 o 
   3 -10   8      276.58      222.58     10.01 o 
   4 -10   8      109.67       96.69      5.80 o 
   5 -10   8        2.40       -0.19      2.17 o 
   6 -10   8        8.59       12.00      2.60 o 
   7 -10   8       73.31       80.41      5.05 o 
  -5  -9   8      129.91      132.83      8.72 o 
  -4  -9   8       34.18       38.55      3.42 o 
  -3  -9   8      103.90       85.13      6.49 o 
  -2  -9   8        3.33        2.57      2.21 o 
  -1  -9   8       19.88       22.68      2.78 o 
   0  -9   8       90.34       85.11      7.31 o 
   1  -9   8       54.89       51.84      2.86 o 
   2  -9   8      216.09      216.28      6.90 o 
   3  -9   8       58.61       61.97      4.37 o 
   4  -9   8      124.24      129.61      6.68 o 
   5  -9   8       22.73       23.24      6.09 o 
   6  -9   8       10.92       14.62      6.57 o 
   7  -9   8      249.38      272.18     11.89 o 
   8  -9   8        0.14        4.06      2.70 o 
  -6  -8   8       18.92       24.53      6.57 o 
  -5  -8   8      104.60       88.81      6.69 o 
  -4  -8   8      169.01      176.18      7.80 o 
  -3  -8   8      116.87      109.84      7.31 o 
  -2  -8   8      110.73      122.04      6.31 o 
  -1  -8   8      223.66      207.31      8.19 o 
   0  -8   8      144.30      139.26      6.07 o 
   1  -8   8       32.25       23.76      2.43 o 
   2  -8   8        9.30        6.86      1.41 o 
   3  -8   8      454.05      457.21     12.58 o 
   4  -8   8      141.45      131.46      8.70 o 
   5  -8   8       54.65       49.97      2.79 o 
   6  -8   8        5.89        6.92      2.17 o 
   7  -8   8      218.36      221.46     13.72 o 
   8  -8   8      172.18      175.45     11.40 o 
  -6  -7   8        0.26        1.20      3.07 o 
  -5  -7   8       20.86       22.01      3.74 o 
  -4  -7   8        8.28        9.61      2.60 o 
  -3  -7   8      316.01      292.32     12.04 o 
  -2  -7   8        9.11       11.53      2.34 o 
  -1  -7   8       73.76       72.65      4.83 o 
   0  -7   8      231.52      226.76      8.38 o 
   1  -7   8      681.49      665.44     24.26 o 
   2  -7   8        1.64        0.32      1.06 o 
   3  -7   8       64.43       75.92      2.64 o 
   4  -7   8       49.17       41.49      2.36 o 
   5  -7   8        9.88       10.85      1.81 o 
   6  -7   8       10.58       11.40      2.32 o 
   7  -7   8       31.84       40.18      4.64 o 
   8  -7   8        0.00       -0.58      2.51 o 
  -7  -6   8        3.38        8.69      5.02 o 
  -6  -6   8        0.90        0.31      6.66 o 
  -5  -6   8      286.78      250.88     11.82 o 
  -4  -6   8      198.37      167.85      7.13 o 
  -3  -6   8      113.14      105.37      5.24 o 
  -2  -6   8       17.04       17.50      3.76 o 
  -1  -6   8       16.25       11.25      2.00 o 
   0  -6   8       27.61       27.91      2.37 o 
   1  -6   8       83.72       78.62      3.30 o 
   2  -6   8      328.71      281.68      6.64 o 
   3  -6   8        0.80        2.09      0.98 o 
   4  -6   8       95.61       92.32      2.60 o 
   5  -6   8        1.95        2.84      1.29 o 
   6  -6   8       12.44       16.40      5.41 o 
   7  -6   8        0.47       -0.97      2.51 o 
   8  -6   8       50.01       58.34      5.60 o 
  -7  -5   8      116.46      119.21      7.44 o 
  -6  -5   8        0.20       -3.48      2.32 o 
  -5  -5   8      194.15      205.23     20.48 o 
  -4  -5   8       22.35       26.27      2.74 o 
  -3  -5   8       99.55       97.55      5.55 o 
  -2  -5   8       54.66       57.34      3.42 o 
  -1  -5   8        2.57        2.66      1.67 o 
   0  -5   8       67.03       63.18      2.84 o 
   1  -5   8       92.84      126.73      4.50 o 
   2  -5   8       23.39       20.36      1.44 o 
   3  -5   8        1.06        0.52      0.98 o 
   4  -5   8      161.72      173.70      4.04 o 
   5  -5   8        5.67        9.40      2.22 o 
   6  -5   8      130.91      143.18      9.85 o 
   7  -5   8       47.00       51.39      5.22 o 
   8  -5   8        5.08       11.40      3.09 o 
  -8  -4   8       63.16       52.16      7.15 o 
  -7  -4   8       18.06        5.38      4.35 o 
  -6  -4   8       96.32       82.68      5.52 o 
  -5  -4   8      229.76      235.38      8.96 o 
  -4  -4   8      303.64      308.87     10.96 o 
  -3  -4   8        9.68       11.03      1.97 o 
  -2  -4   8      585.32      639.69     20.45 o 
  -1  -4   8       59.49       59.73      3.73 o 
   0  -4   8      174.12      206.89      6.27 o 
   1  -4   8      579.11      629.29     15.86 o 
   2  -4   8      662.03      653.00     14.13 o 
   3  -4   8      345.76      349.90      7.99 o 
   4  -4   8       32.78       32.07      1.34 o 
   5  -4   8      104.74      119.69      5.47 o 
   6  -4   8        0.01       -0.58      2.51 o 
   7  -4   8       11.38        7.53      3.09 o 
   8  -4   8       16.68       15.65      3.67 o 
  -8  -3   8       54.07       49.07      6.76 o 
  -7  -3   8        0.18       -4.14      4.15 o 
  -6  -3   8      481.91      440.57     18.17 o 
  -5  -3   8       75.78       67.73      3.89 o 
  -4  -3   8      191.42      193.41      7.43 o 
  -3  -3   8       38.91       42.07      2.79 o 
  -2  -3   8       49.99       44.47      5.79 o 
  -1  -3   8        3.95       13.53      1.44 o 
   0  -3   8      387.02      404.16      9.73 o 
   1  -3   8      500.43      540.11     11.74 o 
   2  -3   8      117.84      115.92      3.13 o 
   3  -3   8      387.07      395.97      8.93 o 
   4  -3   8       40.68       44.44      1.58 o 
   5  -3   8      369.14      340.44     20.30 o 
   6  -3   8      248.32      243.32     15.27 o 
   7  -3   8        7.96        8.50      3.28 o 
   8  -3   8       14.91       21.06      4.06 o 
  -8  -2   8        1.90        4.25      2.60 o 
  -7  -2   8        0.12       -1.56      2.25 o 
  -6  -2   8      108.77      118.20      6.55 o 
  -5  -2   8        1.12        0.71      2.40 o 
  -4  -2   8      600.65      613.45     17.08 o 
  -3  -2   8      860.00      819.43     29.02 o 
  -2  -2   8      948.18      972.67     42.17 o 
  -1  -2   8      695.18      694.25     18.63 o 
   0  -2   8       41.10       90.11      3.06 o 
   1  -2   8      144.52      170.26      4.19 o 
   2  -2   8      278.50      249.01      5.42 o 
   3  -2   8      581.05      525.40     12.60 o 
   4  -2   8        0.07       -0.28      0.80 o 
   5  -2   8      352.33      343.52     20.49 o 
   6  -2   8      200.33      201.75     13.33 o 
   7  -2   8       48.73       59.31      6.18 o 
   8  -2   8        1.74        5.80      3.48 o 
  -8  -1   8       82.97       78.02      5.80 o 
  -7  -1   8       38.20       44.23      4.06 o 
  -6  -1   8       20.21       19.80      2.80 o 
  -5  -1   8       90.22       92.94      3.86 o 
  -4  -1   8      261.37      291.20      8.69 o 
  -3  -1   8      495.83      471.42     13.19 o 
  -2  -1   8      724.07      810.40     24.73 o 
  -1  -1   8     3052.67     3417.51     88.36 o 
   0  -1   8     3363.58     3533.00     91.24 o 
   1  -1   8     1653.72     1635.16     44.81 o 
   2  -1   8        7.62       12.71      0.92 o 
   3  -1   8      382.94      344.33      7.73 o 
   4  -1   8      272.61      275.72      7.04 o 
   5  -1   8      441.58      413.77     24.56 o 
   6  -1   8      253.11      256.46     16.43 o 
   7  -1   8       26.25       24.92      4.64 o 
   8  -1   8       15.64       30.72      5.22 o 
  -9   0   8        3.11        3.86      3.48 o 
  -8   0   8       24.02       23.37      3.07 o 
  -7   0   8       91.34       90.01      5.70 o 
  -6   0   8      250.56      250.34     11.79 o 
  -5   0   8      311.95      295.16      8.79 o 
  -4   0   8      307.28      296.89      8.71 o 
  -3   0   8      941.64     1013.58     27.26 o 
  -2   0   8      642.42      736.46     17.64 o 
  -1   0   8        7.58       12.99      1.15 o 
   0   0   8     4037.88     4186.82    108.07 o 
   1   0   8      374.69      371.11     10.71 o 
   2   0   8     2913.18     3036.21     64.89 o 
   3   0   8       54.55       41.30      1.92 o 
   4   0   8      621.30      648.67     18.56 o 
   5   0   8        0.33        1.55      3.09 o 
   6   0   8       75.17       55.06      6.18 o 
   7   0   8       67.45       63.75      6.95 o 
  -9   1   8        0.28        0.70      2.32 o 
  -8   1   8        0.02       -2.60      2.61 o 
  -7   1   8      108.45      110.03      5.87 o 
  -6   1   8       22.48       23.13      2.64 o 
  -5   1   8       35.63       37.29      2.11 o 
  -4   1   8       24.09       26.69      2.20 o 
  -3   1   8      201.35      206.26      6.25 o 
  -2   1   8       90.22      125.98      4.19 o 
  -1   1   8      370.45      372.39      9.31 o 
   0   1   8      198.22      196.05     13.40 o 
   1   1   8      444.07      481.51     11.95 o 
   2   1   8       65.75       63.16      2.72 o 
   3   1   8      109.85       99.62      3.72 o 
   4   1   8      478.99      514.64     14.71 o 
   5   1   8       37.43       26.66      4.64 o 
   6   1   8      371.93      379.25     23.39 o 
   7   1   8        3.58        5.41      3.86 o 
  -9   2   8        1.01        0.83      1.98 o 
  -8   2   8       32.15       32.09      3.07 o 
  -7   2   8      142.40      144.95      6.89 o 
  -6   2   8      300.07      283.96     11.75 o 
  -5   2   8       84.55       88.29      3.37 o 
  -4   2   8      716.65      724.07     19.62 o 
  -3   2   8     1939.74     1923.01     50.76 o 
  -2   2   8     1881.11     2031.35     53.65 o 
  -1   2   8      159.71      138.09      4.55 o 
   0   2   8      420.93      423.28     10.59 o 
   1   2   8     1047.36     1039.45     22.73 o 
   2   2   8      179.25      176.50      5.23 o 
   3   2   8       39.83       50.74      3.47 o 
   4   2   8       24.80       17.38      1.98 o 
   5   2   8       39.19       40.18      5.60 o 
   6   2   8        0.05        2.90      3.48 o 
   7   2   8        0.03        3.09      3.86 o 
  -9   3   8        1.13        3.01      2.61 o 
  -8   3   8      249.75      240.87     10.31 o 
  -7   3   8       28.44       24.10      2.46 o 
  -6   3   8      110.60      102.84      5.25 o 
  -5   3   8      410.04      404.43     11.35 o 
  -4   3   8      369.67      357.38     10.17 o 
  -3   3   8        5.04        4.38      1.11 o 
  -2   3   8      277.14      311.66      8.18 o 
  -1   3   8     1083.57     1008.59     27.27 o 
   0   3   8       84.55       82.33      3.37 o 
   1   3   8        4.84        4.39      1.41 o 
   2   3   8       66.81       75.64      2.78 o 
   3   3   8       17.63       15.93      2.00 o 
   4   3   8        7.75        7.03      2.52 o 
   5   3   8        3.85        0.39      3.48 o 
   6   3   8        9.39        4.06      3.86 o 
  -9   4   8        7.37        8.50      1.98 o 
  -8   4   8       47.81       49.86      3.34 o 
  -7   4   8       65.93       68.14      4.09 o 
  -6   4   8        8.36        9.44      2.32 o 
  -5   4   8       29.32       44.06      2.14 o 
  -4   4   8      860.56      925.59     24.95 o 
  -3   4   8       34.24       40.15      2.90 o 
  -2   4   8        4.35        3.48      1.11 o 
  -1   4   8      616.77      627.32     25.38 o 
   0   4   8       27.11       38.46      2.40 o 
   1   4   8        4.98        2.89      1.47 o 
   2   4   8      363.58      386.15     12.07 o 
   3   4   8       19.46        7.09      1.78 o 
   4   4   8       70.10       51.12      4.44 o 
   5   4   8        0.73        3.86      3.67 o 
   6   4   8       15.99       21.44      5.41 o 
  -9   5   8       31.45       26.58      2.45 o 
  -8   5   8        3.11        6.22      3.38 o 
  -7   5   8       58.09       67.06      3.95 o 
  -6   5   8        1.96        0.36      1.57 o 
  -5   5   8      165.38      146.91      5.61 o 
  -4   5   8       93.05       96.14      3.63 o 
  -3   5   8      203.65      197.36      6.22 o 
  -2   5   8       32.08       33.56      2.09 o 
  -1   5   8      306.42      318.21      8.57 o 
   0   5   8        0.04        0.33      1.46 o 
   1   5   8      969.97      975.91     23.20 o 
   2   5   8      179.91      154.31      4.71 o 
   3   5   8      483.48      460.81     14.86 o 
   4   5   8        0.92        1.35      3.48 o 
   5   5   8       10.18       13.52      5.02 o 
  -9   6   8        0.50       -0.06      1.43 o 
  -8   6   8        0.08       -0.11      1.57 o 
  -7   6   8       33.51       43.19      3.07 o 
  -6   6   8       55.32       65.04      3.95 o 
  -5   6   8       54.97       68.98      4.15 o 
  -4   6   8       83.93       84.89      3.49 o 
  -3   6   8      377.04      383.37     11.15 o 
  -2   6   8      403.98      378.37     13.16 o 
  -1   6   8      129.19      105.70      4.27 o 
   0   6   8      268.94      254.19      6.98 o 
   1   6   8       23.37       24.04      1.86 o 
   2   6   8       29.40       21.16      1.68 o 
   3   6   8       35.96       33.54      4.16 o 
   4   6   8       57.74       60.47      7.73 o 
   5   6   8       20.73       17.39      5.60 o 
  -9   7   8       29.30       26.21      4.83 o 
  -8   7   8       41.63       42.09      2.93 o 
  -7   7   8      107.23      101.82      5.19 o 
  -6   7   8      121.29      131.26      6.34 o 
  -5   7   8      156.44      149.19      7.09 o 
  -4   7   8       20.18       14.54      2.45 o 
  -3   7   8        2.98        4.70      1.81 o 
  -2   7   8      265.24      244.91      6.74 o 
  -1   7   8      506.43      481.98     12.12 o 
   0   7   8      151.81      139.88      5.20 o 
   1   7   8        6.17        7.32      1.45 o 
   2   7   8      831.38      842.51     23.89 o 
   3   7   8       43.15       36.30      9.18 o 
   4   7   8       11.09        7.53      5.02 o 
  -9   8   8        2.31        5.22      2.90 o 
  -8   8   8       85.18      101.48      4.46 o 
  -7   8   8       77.71       82.22      4.30 o 
  -6   8   8       15.00       11.13      2.25 o 
  -5   8   8      970.58      915.33     27.61 o 
  -4   8   8       17.96       13.42      2.04 o 
  -3   8   8       18.63       13.73      1.72 o 
  -2   8   8      489.01      470.90     11.97 o 
  -1   8   8       15.48       10.91      1.58 o 
   0   8   8       18.92       18.91      1.86 o 
   1   8   8        4.06        4.72      1.53 o 
   2   8   8        0.00        2.78      2.41 o 
   3   8   8        8.51        7.56      3.48 o 
   4   8   8        9.30       12.36      5.22 o 
  -8   9   8        0.85        1.78      1.65 o 
  -7   9   8       21.31       19.13      3.51 o 
  -6   9   8        5.35        2.93      1.76 o 
  -5   9   8       36.26       27.38      2.56 o 
  -4   9   8      116.86      110.05      5.00 o 
  -3   9   8      155.31      133.45      5.62 o 
  -2   9   8      252.26      259.47      7.31 o 
  -1   9   8     1288.12     1268.35     30.20 o 
   0   9   8      147.80      125.92      4.50 o 
   1   9   8       11.29       13.51      5.64 o 
   2   9   8      170.35      165.87     13.82 o 
   3   9   8       42.10       57.96      8.11 o 
  -8  10   8       31.47       36.18      3.07 o 
  -7  10   8        8.57       12.40      2.08 o 
  -6  10   8      130.02      122.92      5.43 o 
  -5  10   8      324.99      326.80     11.17 o 
  -4  10   8      115.21      120.54      5.41 o 
  -3  10   8        8.30        7.92      2.17 o 
  -2  10   8      258.42      248.42      7.98 o 
  -1  10   8       34.99       36.48      2.50 o 
   0  10   8       59.56       66.64      3.50 o 
   1  10   8       11.19       12.98      3.06 o 
   2  10   8       14.78       20.65      4.51 o 
  -7  11   8       27.06       30.72      4.64 o 
  -6  11   8        0.24        0.87      1.89 o 
  -5  11   8      150.17      140.55      6.13 o 
  -4  11   8       62.97       64.60      3.93 o 
  -3  11   8        7.18        6.83      3.44 o 
  -2  11   8      247.15      241.08      9.09 o 
  -1  11   8      147.35      134.96      5.94 o 
   0  11   8       23.20       26.08      6.37 o 
   1  11   8        0.04       -2.87      5.99 o 
  -6  12   8        6.65       10.43      3.86 o 
  -5  12   8        0.04       -0.63      2.52 o 
  -4  12   8        0.02       -0.80      1.99 o 
  -3  12   8       15.07       18.79      2.77 o 
  -2  12   8        2.17        3.12      2.27 o 
  -1  12   8       56.47       50.20      9.47 o 
   2 -14   9       57.79       44.05      7.73 o 
   3 -14   9        2.70        1.55      4.83 o 
  -1 -13   9        9.29       -0.66      3.48 o 
   0 -13   9       23.60       12.56      5.60 o 
   1 -13   9       15.31       23.57      6.18 o 
   2 -13   9       37.10       37.80      6.09 o 
   3 -13   9        2.37        6.44      3.13 o 
   4 -13   9        0.91       -0.35      2.80 o 
   5 -13   9        9.83       12.75      4.64 o 
  -2 -12   9        6.32        4.96      3.03 o 
  -1 -12   9        0.44       -3.84      3.02 o 
   0 -12   9        8.57       10.62      5.02 o 
   1 -12   9        9.79       12.17      4.83 o 
   2 -12   9        0.83       -1.90      2.51 o 
   3 -12   9       10.26       11.62      3.13 o 
   4 -12   9       11.94       11.07      3.07 o 
   5 -12   9        6.68        4.74      2.80 o 
   6 -12   9        0.42       -0.60      2.58 o 
  -3 -11   9       42.47       47.98      3.85 o 
  -2 -11   9       21.32       22.50      3.39 o 
  -1 -11   9      202.52      220.43     11.55 o 
   0 -11   9       53.27       41.46      4.57 o 
   1 -11   9       29.08       20.67      5.41 o 
   2 -11   9      214.31      223.98     10.48 o 
   3 -11   9       32.33       40.19      3.89 o 
   4 -11   9       11.34       11.65      2.86 o 
   5 -11   9       13.69       17.19      5.51 o 
   6 -11   9       17.51       19.16      3.21 o 
   7 -11   9      106.99      117.63      6.69 o 
  -4 -10   9        4.51        3.96      3.41 o 
  -3 -10   9       22.64       10.53      2.90 o 
  -2 -10   9       58.11       62.22      4.37 o 
  -1 -10   9      111.38       99.86      5.50 o 
   0 -10   9      143.43      137.26     10.17 o 
   1 -10   9        6.14        6.92      3.48 o 
   2 -10   9        1.90        1.74      2.25 o 
   3 -10   9       10.64        9.94      2.72 o 
   4 -10   9        6.81        9.77      2.72 o 
   5 -10   9       35.57       23.75      3.77 o 
   6 -10   9       71.69       79.82      5.19 o 
   7 -10   9       42.32       44.42      6.38 o 
  -5  -9   9       39.76       55.95      5.87 o 
  -4  -9   9       65.38       77.18      6.42 o 
  -3  -9   9        0.64        0.08      2.32 o 
  -2  -9   9      164.25      164.87      8.91 o 
  -1  -9   9      455.58      418.84     18.72 o 
   0  -9   9      176.30      170.26      8.20 o 
   1  -9   9       10.75       10.90      2.39 o 
   2  -9   9        4.31        1.26      1.81 o 
   3  -9   9      307.62      298.25     12.44 o 
   4  -9   9      207.15      200.20      9.19 o 
   5  -9   9      154.12      151.72      7.50 o 
   6  -9   9       15.86       14.26      4.06 o 
   7  -9   9        0.00        0.97      2.90 o 
  -5  -8   9      131.85      135.57      8.47 o 
  -4  -8   9      499.68      499.85     17.47 o 
  -3  -8   9      101.88      106.78     12.90 o 
  -2  -8   9      418.03      415.54     14.50 o 
  -1  -8   9      437.22      394.38     13.93 o 
   0  -8   9      719.34      717.42     24.45 o 
   1  -8   9      170.88      168.22      8.91 o 
   2  -8   9       80.07       77.19      8.36 o 
   3  -8   9       86.82       63.05      4.35 o 
   4  -8   9       41.34       45.19      3.60 o 
   5  -8   9      301.72      280.63     14.01 o 
   6  -8   9       11.64       11.35      3.19 o 
   7  -8   9        1.56       -1.74      2.70 o 
   8  -8   9        2.31        5.99      2.90 o 
  -6  -7   9        6.40        5.55      3.34 o 
  -5  -7   9       79.29       68.18      6.47 o 
  -4  -7   9        0.79        4.12      2.38 o 
  -3  -7   9      891.63      832.10     26.83 o 
  -2  -7   9        2.47        0.43      2.08 o 
  -1  -7   9      671.03      701.68     22.76 o 
   0  -7   9      186.49      185.15      7.27 o 
   1  -7   9        7.62        8.31      1.81 o 
   2  -7   9       24.12       23.41      1.92 o 
   3  -7   9       15.85       15.79      1.83 o 
   4  -7   9       31.69       26.81      2.86 o 
   5  -7   9      222.17      212.70      7.49 o 
   6  -7   9        0.02       -2.22      1.91 o 
   7  -7   9       20.60       25.89      4.06 o 
   8  -7   9        1.04       -2.32      2.51 o 
  -7  -6   9       10.70       11.01      5.60 o 
  -6  -6   9        3.98        1.31      3.00 o 
  -5  -6   9        4.67        2.22      2.73 o 
  -4  -6   9       11.07       11.24      2.48 o 
  -3  -6   9      169.13      163.62      7.64 o 
  -2  -6   9        0.42        0.97      2.00 o 
  -1  -6   9        9.50        4.05      1.89 o 
   0  -6   9       17.92       11.04      1.98 o 
   1  -6   9        1.30       -0.50      1.37 o 
   2  -6   9      287.37      310.97      8.13 o 
   3  -6   9      109.20      135.15      5.66 o 
   4  -6   9      934.26      925.95     36.27 o 
   5  -6   9       86.05       72.74      5.99 o 
   6  -6   9      103.68      106.65      8.31 o 
   7  -6   9        4.64        2.12      2.70 o 
   8  -6   9        0.22       -3.48      2.70 o 
  -7  -5   9        4.20        1.74      4.44 o 
  -6  -5   9       12.37       11.14      3.21 o 
  -5  -5   9        0.04        0.34      2.61 o 
  -4  -5   9        0.96        3.76      2.04 o 
  -3  -5   9      331.33      359.22     12.56 o 
  -2  -5   9        3.94        4.91      1.97 o 
  -1  -5   9       21.71       26.92      2.40 o 
   0  -5   9      393.25      396.20     11.32 o 
   1  -5   9      138.12      171.60      6.33 o 
   2  -5   9     1095.01     1137.63     39.41 o 
   3  -5   9        4.72        3.98      1.42 o 
   4  -5   9      188.85      208.41      5.74 o 
   5  -5   9       73.29       72.48      4.31 o 
   6  -5   9      100.86       99.12      7.92 o 
   7  -5   9       32.23       34.77      4.64 o 
   8  -5   9       54.52       55.25      5.80 o 
  -7  -4   9       26.94       25.13      3.75 o 
  -6  -4   9       29.59       35.26      3.88 o 
  -5  -4   9        0.54        0.59      1.85 o 
  -4  -4   9        9.36        9.71      2.79 o 
  -3  -4   9      254.15      239.31     14.12 o 
  -2  -4   9       44.23       43.08      2.85 o 
  -1  -4   9      324.40      326.54     11.11 o 
   0  -4   9     1185.78     1235.96     33.57 o 
   1  -4   9       13.95       24.28      1.55 o 
   2  -4   9       32.07       24.11      1.56 o 
   3  -4   9      453.70      473.69     11.96 o 
   4  -4   9      178.02      177.08      4.21 o 
   5  -4   9      162.26      150.92     10.63 o 
   6  -4   9       10.14       10.43      3.28 o 
   7  -4   9       30.52       31.68      4.44 o 
   8  -4   9       14.25       11.59      3.67 o 
  -8  -3   9      176.32      181.83     13.72 o 
  -7  -3   9        0.58       -2.17      2.39 o 
  -6  -3   9       37.14       32.87      3.48 o 
  -5  -3   9      215.56      199.66      7.76 o 
  -4  -3   9       27.63       26.32      2.60 o 
  -3  -3   9      443.52      446.40     14.79 o 
  -2  -3   9        1.60        0.41      1.48 o 
  -1  -3   9      212.07      216.14      7.06 o 
   0  -3   9        9.28        8.99      1.37 o 
   1  -3   9       65.55       57.95      2.09 o 
   2  -3   9      228.37      249.26      5.88 o 
   3  -3   9      135.48      142.74      4.15 o 
   4  -3   9      271.03      285.73      6.24 o 
   5  -3   9      178.89      170.25     11.59 o 
   6  -3   9       21.05       18.35      3.86 o 
   7  -3   9        1.89        0.77      2.90 o 
   8  -3   9        0.68        1.74      3.28 o 
  -8  -2   9       32.21       38.64      4.01 o 
  -7  -2   9       10.56       11.32      2.80 o 
  -6  -2   9        1.55        3.73      2.32 o 
  -5  -2   9       11.10       10.85      2.28 o 
  -4  -2   9      143.77      142.62      6.00 o 
  -3  -2   9       78.10       86.74      6.65 o 
  -2  -2   9        0.52        1.29      1.34 o 
  -1  -2   9       30.65       29.66      2.54 o 
   0  -2   9      310.12      292.49      8.40 o 
   1  -2   9       84.18       90.19      3.05 o 
   2  -2   9       18.42       17.78      1.12 o 
   3  -2   9       92.21      101.37      3.05 o 
   4  -2   9       71.09       67.71      2.33 o 
   5  -2   9       11.07        9.66      3.28 o 
   6  -2   9       53.94       49.07      5.60 o 
   7  -2   9        0.29       -2.90      2.90 o 
   8  -2   9       12.16       12.94      4.25 o 
  -8  -1   9        4.09        4.64      2.46 o 
  -7  -1   9       27.31       29.15      4.93 o 
  -6  -1   9        2.39        6.21      2.39 o 
  -5  -1   9       68.43       77.77      4.12 o 
  -4  -1   9      246.30      252.15      7.77 o 
  -3  -1   9       67.67       76.66      3.26 o 
  -2  -1   9     1027.31     1012.74     34.47 o 
  -1  -1   9      187.87      162.43      7.03 o 
   0  -1   9        0.02        0.34      1.00 o 
   1  -1   9      438.41      494.52     12.72 o 
   2  -1   9     1430.27     1501.48     29.45 o 
   3  -1   9      696.46      698.28     14.08 o 
   4  -1   9        0.00        1.43      0.73 o 
   5  -1   9        0.31       -0.58      2.70 o 
   6  -1   9       49.68       34.97      5.02 o 
   7  -1   9       47.34       42.89      5.80 o 
  -9   0   9       25.24       32.07      5.02 o 
  -8   0   9        5.93        3.83      2.31 o 
  -7   0   9      137.97      132.90      7.04 o 
  -6   0   9      881.27      837.16     32.05 o 
  -5   0   9     1215.30     1234.06     49.26 o 
  -4   0   9      109.83       91.46      3.62 o 
  -3   0   9      113.08      120.22      4.20 o 
  -2   0   9        2.86        9.02      1.30 o 
  -1   0   9      218.50      244.80      9.57 o 
   0   0   9      108.32      118.48      4.05 o 
   1   0   9       20.06       29.63      2.11 o 
   2   0   9      292.27      305.72      8.03 o 
   3   0   9       16.16       18.04      1.58 o 
   4   0   9       83.16       94.08      6.01 o 
   5   0   9       20.78       24.92      4.44 o 
   6   0   9       91.88       82.88      7.92 o 
   7   0   9       42.91       39.80      5.60 o 
  -9   1   9      104.60      101.63      8.69 o 
  -8   1   9      133.41      133.71      7.92 o 
  -7   1   9       32.00       26.33      3.07 o 
  -6   1   9      131.96      137.37      6.75 o 
  -5   1   9      125.70      118.64      4.32 o 
  -4   1   9       78.25       83.09      3.40 o 
  -3   1   9       37.31       38.89      2.09 o 
  -2   1   9     1058.45     1089.81     34.91 o 
  -1   1   9       70.37       79.20      3.62 o 
   0   1   9      240.41      254.62      6.80 o 
   1   1   9      341.11      355.78     12.95 o 
   2   1   9       63.43       62.04      3.17 o 
   3   1   9      281.53      290.19      9.55 o 
   4   1   9       90.92       91.49      5.74 o 
   5   1   9        1.11        5.41      3.67 o 
   6   1   9      103.67      115.54      9.85 o 
   7   1   9       44.90       31.88      5.60 o 
  -9   2   9       22.28       18.94      2.87 o 
  -8   2   9      147.71      143.51      7.10 o 
  -7   2   9      534.10      519.99     20.49 o 
  -6   2   9        0.57        2.07      1.90 o 
  -5   2   9      261.56      256.49      7.73 o 
  -4   2   9       90.95       96.06      5.36 o 
  -3   2   9       61.74       56.72      2.62 o 
  -2   2   9      496.56      486.47     13.60 o 
  -1   2   9        8.03       15.88      1.55 o 
   0   2   9        3.16        3.61      1.25 o 
   1   2   9        2.33        6.12      1.27 o 
   2   2   9      138.71      134.39      4.38 o 
   3   2   9      121.06      129.21      3.20 o 
   4   2   9        2.02        6.26      2.45 o 
   5   2   9       16.57       22.80      4.83 o 
   6   2   9       20.33       28.40      5.41 o 
  -9   3   9        4.37       -0.31      2.04 o 
  -8   3   9       42.33       44.49      7.24 o 
  -7   3   9     1093.25     1087.87     40.87 o 
  -6   3   9       56.98       55.16      3.62 o 
  -5   3   9      243.76      252.90      7.58 o 
  -4   3   9       37.81       49.77      2.38 o 
  -3   3   9      249.19      225.57      8.04 o 
  -2   3   9     1975.60     2008.46     47.87 o 
  -1   3   9       83.52       88.94      3.61 o 
   0   3   9      172.78      156.75      5.36 o 
   1   3   9      225.49      224.87      7.51 o 
   2   3   9       91.16       82.04      4.88 o 
   3   3   9       21.20       23.39      2.26 o 
   4   3   9      214.96      213.54     15.07 o 
   5   3   9        6.03        5.02      3.67 o 
   6   3   9        3.28       -2.90      3.86 o 
  -9   4   9      186.55      192.93      8.68 o 
  -8   4   9       16.76       19.81      2.46 o 
  -7   4   9       31.18       26.47      2.66 o 
  -6   4   9       12.69       16.24      2.80 o 
  -5   4   9       33.76       28.02      2.72 o 
  -4   4   9      243.18      238.17      7.32 o 
  -3   4   9       62.78       57.71      2.75 o 
  -2   4   9        1.63        2.66      1.47 o 
  -1   4   9      168.38      199.81      6.54 o 
   0   4   9       50.57       61.82      3.04 o 
   1   4   9       69.84       53.33      2.92 o 
   2   4   9       54.58       59.66      3.80 o 
   3   4   9      164.33      165.71      6.75 o 
   4   4   9        5.87        3.48      4.06 o 
   5   4   9        0.08       -3.28      3.28 o 
   6   4   9       14.23       15.45      5.41 o 
  -9   5   9      189.80      201.93      8.89 o 
  -8   5   9        0.00       -0.49      1.70 o 
  -7   5   9       56.59       59.54      3.83 o 
  -6   5   9       57.57       52.29      3.48 o 
  -5   5   9       54.90       44.75      3.27 o 
  -4   5   9       11.60        9.07      1.49 o 
  -3   5   9      231.49      235.96      7.33 o 
  -2   5   9      466.74      462.94     15.27 o 
  -1   5   9      641.69      590.15     19.08 o 
   0   5   9      482.49      460.15     13.42 o 
   1   5   9       40.69       34.02      2.07 o 
   2   5   9       26.06       15.72      1.56 o 
   3   5   9       31.23       24.97      3.82 o 
   4   5   9        2.39        7.15      4.25 o 
   5   5   9       15.24       19.32      5.60 o 
  -9   6   9      169.94      190.38      8.40 o 
  -8   6   9        0.89        1.62      2.90 o 
  -7   6   9      383.84      390.18     15.57 o 
  -6   6   9       84.70      101.74      5.32 o 
  -5   6   9        0.17        0.29      1.78 o 
  -4   6   9      524.67      492.14     16.02 o 
  -3   6   9       31.39       32.78      2.31 o 
  -2   6   9        0.01        1.29      1.73 o 
  -1   6   9        2.71        3.94      1.65 o 
   0   6   9       77.13       72.08      3.01 o 
   1   6   9        5.24        6.37      1.82 o 
   2   6   9      185.30      172.06      6.43 o 
   3   6   9       42.45       40.41      8.31 o 
   4   6   9       34.94       31.49      5.99 o 
   5   6   9        4.26        3.48      4.44 o 
  -9   7   9      168.58      190.26     17.78 o 
  -8   7   9       19.36       21.74      2.52 o 
  -7   7   9       60.64       64.24      4.44 o 
  -6   7   9       86.90       84.64      6.09 o 
  -5   7   9      111.90      109.36      6.09 o 
  -4   7   9      430.96      393.28     16.10 o 
  -3   7   9      496.66      465.94     16.29 o 
  -2   7   9      151.67      159.30      6.57 o 
  -1   7   9        0.11        0.55      1.30 o 
   0   7   9       69.82       62.95      2.87 o 
   1   7   9        5.25        5.27      1.95 o 
   2   7   9        4.94        5.00      2.09 o 
   3   7   9       82.99       75.57      6.86 o 
   4   7   9       29.55       18.55      5.60 o 
  -8   8   9       18.37       20.67      4.54 o 
  -7   8   9       61.14       48.24      4.15 o 
  -6   8   9        9.22        3.59      2.51 o 
  -5   8   9      276.84      265.33     11.53 o 
  -4   8   9      105.46       94.74      5.66 o 
  -3   8   9     1187.52     1074.44     32.18 o 
  -2   8   9      103.90       93.47      3.94 o 
  -1   8   9       97.41      102.67      3.88 o 
   0   8   9      154.59      140.90      4.80 o 
   1   8   9       76.22       66.95      3.08 o 
   2   8   9       22.54       14.30      3.69 o 
   3   8   9       14.32       22.02      5.80 o 
  -8   9   9       14.03       13.78      2.39 o 
  -7   9   9       34.65       42.65      2.98 o 
  -6   9   9      106.05      109.35      4.98 o 
  -5   9   9      517.91      482.86     15.51 o 
  -4   9   9      219.73      229.99      8.43 o 
  -3   9   9      763.46      712.75     22.09 o 
  -2   9   9       76.73       68.46      3.46 o 
  -1   9   9      372.80      356.36      9.97 o 
   0   9   9      243.74      228.21      6.86 o 
   1   9   9       13.83        5.80      2.73 o 
   2   9   9       30.57       35.43      4.71 o 
  -7  10   9       38.37       33.97      4.06 o 
  -6  10   9        0.00       -0.38      1.78 o 
  -5  10   9      249.78      260.97      9.47 o 
  -4  10   9        0.36       -2.36      1.69 o 
  -3  10   9       85.12       86.40      4.52 o 
  -2  10   9        9.38        6.37      1.87 o 
  -1  10   9        9.60        5.44      1.84 o 
   0  10   9        4.75        5.80      1.78 o 
   1  10   9       99.79       95.02      8.83 o 
  -7  11   9       24.55       25.69      4.83 o 
  -6  11   9        0.25        1.55      3.48 o 
  -5  11   9       98.42       98.56      4.98 o 
  -4  11   9       47.52       48.09      4.23 o 
  -3  11   9       80.84       81.10      4.54 o 
  -2  11   9        0.07        2.49      2.03 o 
  -1  11   9       22.56       18.19      2.77 o 
   0  11   9       18.43       12.36      5.80 o 
  -5  12   9        1.71       -3.67      3.67 o 
  -4  12   9       27.37       26.85      5.12 o 
  -3  12   9       21.89       29.11      5.60 o 
  -2  12   9        7.02        9.79      2.52 o 
   0 -13  10       43.15       60.66      8.69 o 
   1 -13  10        1.69        2.90      5.22 o 
   2 -13  10        7.73        9.47      4.83 o 
   3 -13  10        9.13       13.72      5.22 o 
   4 -13  10       17.91       18.93      5.22 o 
   5 -13  10       13.93        9.08      4.44 o 
  -2 -12  10       56.55       57.09      6.08 o 
  -1 -12  10        8.78        4.25      5.22 o 
   0 -12  10      113.53      117.47     11.21 o 
   1 -12  10        7.90        5.60      4.25 o 
   2 -12  10        0.41       -2.90      4.06 o 
   3 -12  10       14.28        7.73      4.25 o 
   4 -12  10       15.97       14.61      3.27 o 
   5 -12  10        2.58        2.70      2.93 o 
   6 -12  10       49.15       59.80      4.91 o 
  -3 -11  10        0.91        6.25      3.96 o 
  -2 -11  10        0.40       -3.82      7.82 o 
  -1 -11  10        0.03       -4.29      2.86 o 
   0 -11  10       51.00       49.20      4.91 o 
   1 -11  10       25.92       26.85      5.60 o 
   2 -11  10       15.36       13.14      4.83 o 
   3 -11  10        1.27        0.60      2.41 o 
   4 -11  10        1.57       -1.16      6.08 o 
   5 -11  10       23.54       23.66      3.34 o 
   6 -11  10       30.03       37.85      3.95 o 
  -4 -10  10       50.88       58.11      5.78 o 
  -3 -10  10        2.79       -0.83      2.35 o 
  -2 -10  10      103.65      104.38      5.83 o 
  -1 -10  10        0.41       -2.36      2.54 o 
   0 -10  10       28.03       31.75      4.23 o 
   1 -10  10        1.89        5.70      2.80 o 
   2 -10  10       98.54       85.98      8.31 o 
   3 -10  10        4.77        8.98      2.87 o 
   4 -10  10        4.58        3.11      2.39 o 
   5 -10  10      136.86      132.33      7.01 o 
   6 -10  10       22.45       18.66      3.07 o 
   7 -10  10      212.21      217.58     14.49 o 
  -5  -9  10      110.18      108.07      7.77 o 
  -4  -9  10       48.68       55.18      6.18 o 
  -3  -9  10      177.06      173.11      7.83 o 
  -2  -9  10       49.05       55.27      4.08 o 
  -1  -9  10       30.34       24.78      2.98 o 
   0  -9  10       11.16       11.12      2.38 o 
   1  -9  10       11.13       11.22      2.51 o 
   2  -9  10      243.99      228.07     20.29 o 
   3  -9  10      373.40      367.10     22.62 o 
   4  -9  10      263.67      239.41     10.54 o 
   5  -9  10      227.66      221.66     10.07 o 
   6  -9  10       37.74       29.20      3.34 o 
   7  -9  10       20.06       17.19      4.06 o 
  -5  -8  10       76.59       76.87      6.13 o 
  -4  -8  10      559.36      601.37     20.48 o 
  -3  -8  10      103.96      100.29      5.50 o 
  -2  -8  10      476.26      506.14     19.22 o 
  -1  -8  10       34.17       32.72      4.57 o 
   0  -8  10        9.82       16.27      2.47 o 
   1  -8  10      131.53      128.89      5.73 o 
   2  -8  10        3.21        1.59      1.76 o 
   3  -8  10       13.70       16.03      4.06 o 
   4  -8  10      172.91      169.86     12.17 o 
   5  -8  10        1.66        0.92      2.25 o 
   6  -8  10      107.92      105.69      8.69 o 
   7  -8  10        0.63       -3.67      2.70 o 
  -6  -7  10       41.62       44.09      5.11 o 
  -5  -7  10       62.46       68.85      5.80 o 
  -4  -7  10       82.05      103.02      5.53 o 
  -3  -7  10      134.25      153.29      8.46 o 
  -2  -7  10      438.32      420.86     14.64 o 
  -1  -7  10      485.32      470.16     15.91 o 
   0  -7  10      435.34      427.12     14.50 o 
   1  -7  10      626.72      604.33     16.83 o 
   2  -7  10       24.69       24.46      2.08 o 
   3  -7  10      113.03      109.94      6.22 o 
   4  -7  10       43.30       40.38      5.22 o 
   5  -7  10      104.69       92.16      8.11 o 
   6  -7  10        2.07        1.74      2.90 o 
   7  -7  10       22.33       25.31      4.25 o 
  -6  -6  10        7.07        9.25      3.27 o 
  -5  -6  10       19.54       23.15      3.74 o 
  -4  -6  10       58.24       56.39      3.87 o 
  -3  -6  10      119.81      105.94      5.80 o 
  -2  -6  10        2.00        5.28      2.15 o 
  -1  -6  10      798.90      786.51     26.59 o 
   0  -6  10      353.05      331.05     11.51 o 
   1  -6  10      509.36      533.27     14.92 o 
   2  -6  10      998.02     1008.75     26.97 o 
   3  -6  10      758.12      830.06     26.08 o 
   4  -6  10      643.95      619.17     24.82 o 
   5  -6  10        2.49       -1.16      2.70 o 
   6  -6  10      135.88      138.35     10.05 o 
   7  -6  10        1.58       -2.12      2.90 o 
  -7  -5  10        0.09        4.06      4.06 o 
  -6  -5  10       63.81       70.81      5.39 o 
  -5  -5  10       41.92       34.52      3.88 o 
  -4  -5  10      117.26      103.00      5.17 o 
  -3  -5  10        2.66       -1.72      1.97 o 
  -2  -5  10     1164.41     1209.07     39.22 o 
  -1  -5  10       30.66       28.81      2.56 o 
   0  -5  10      283.18      240.53      8.68 o 
   1  -5  10     1159.83     1139.77     36.77 o 
   2  -5  10       15.15        8.40      1.56 o 
   3  -5  10       11.66        9.67      1.19 o 
   4  -5  10      242.09      241.42     10.79 o 
   5  -5  10      111.89      113.61      8.89 o 
   6  -5  10      242.80      246.02     15.85 o 
   7  -5  10       35.73       40.96      5.02 o 
   8  -5  10      154.95      159.99     11.40 o 
  -7  -4  10        2.46        1.64      2.73 o 
  -6  -4  10      174.17      160.14      8.53 o 
  -5  -4  10        7.72        2.05      2.39 o 
  -4  -4  10       16.13       12.61      2.45 o 
  -3  -4  10        6.14        4.29      2.04 o 
  -2  -4  10      102.51      110.01      6.53 o 
  -1  -4  10        2.51        0.83      1.60 o 
   0  -4  10     1267.04     1251.24     47.76 o 
   1  -4  10       35.16       50.22      4.57 o 
   2  -4  10     1705.99     1737.78     40.93 o 
   3  -4  10       36.46       34.39      1.88 o 
   4  -4  10       45.62       47.71      4.25 o 
   5  -4  10      341.94      331.13     20.30 o 
   6  -4  10       57.95       58.34      5.99 o 
   7  -4  10       22.65       30.14      4.64 o 
  -8  -3  10        8.31       12.36      4.83 o 
  -7  -3  10      183.15      183.71      9.34 o 
  -6  -3  10       14.07       21.09      3.19 o 
  -5  -3  10      139.16      131.83      5.91 o 
  -4  -3  10      300.42      331.79     11.70 o 
  -3  -3  10      365.63      354.84     15.89 o 
  -2  -3  10       16.01       13.44      1.97 o 
  -1  -3  10        8.61        8.87      1.70 o 
   0  -3  10       70.68       93.56      3.64 o 
   1  -3  10       61.85       60.83      2.79 o 
   2  -3  10      227.05      261.75      7.06 o 
   3  -3  10       37.20       28.21      1.56 o 
   4  -3  10      138.03      132.82      4.54 o 
   5  -3  10        4.61       -0.77      2.90 o 
   6  -3  10       12.08       11.59      3.67 o 
   7  -3  10        7.73       11.78      3.48 o 
  -8  -2  10       12.29       13.14      4.44 o 
  -7  -2  10        0.05        3.67      2.46 o 
  -6  -2  10       84.95       80.27      8.21 o 
  -5  -2  10       46.76       46.04      3.15 o 
  -4  -2  10      813.03      753.79     24.03 o 
  -3  -2  10      433.69      392.85     13.12 o 
  -2  -2  10      107.25      109.86      4.75 o 
  -1  -2  10       53.84       50.03      4.51 o 
   0  -2  10        7.22       11.09      2.31 o 
   1  -2  10      285.88      273.93      8.08 o 
   2  -2  10     1031.53      963.28     20.54 o 
   3  -2  10        1.53        2.89      0.93 o 
   4  -2  10      407.65      395.11     13.51 o 
   5  -2  10        1.36        2.32      3.09 o 
   6  -2  10      461.33      485.07     28.81 o 
   7  -2  10      165.57      169.26     12.37 o 
  -8  -1  10       17.29       21.43      3.21 o 
  -7  -1  10        3.27        1.85      2.39 o 
  -6  -1  10      629.93      587.17     23.36 o 
  -5  -1  10      439.19      425.10     14.20 o 
  -4  -1  10       82.11       92.95      3.92 o 
  -3  -1  10       71.80       74.11      4.07 o 
  -2  -1  10       27.67       25.45      2.17 o 
  -1  -1  10        0.88       -1.39      1.26 o 
   0  -1  10       22.52       11.63      1.71 o 
   1  -1  10       64.48       64.91      2.67 o 
   2  -1  10      204.76      186.92      4.77 o 
   3  -1  10       49.64       57.76      2.18 o 
   4  -1  10       41.77       37.63      3.55 o 
   5  -1  10       44.00       36.13      5.02 o 
   6  -1  10      120.68      125.01     10.05 o 
   7  -1  10       52.69       41.73      5.80 o 
  -8   0  10        3.05        5.65      2.39 o 
  -7   0  10       74.35       78.62      5.19 o 
  -6   0  10        7.28        7.04      2.39 o 
  -5   0  10      140.08      141.35      6.22 o 
  -4   0  10      190.64      196.82      6.32 o 
  -3   0  10      242.69      250.45     10.39 o 
  -2   0  10      156.98      125.60      5.42 o 
  -1   0  10      925.28      850.10     26.58 o 
   0   0  10      554.12      528.31     15.62 o 
   1   0  10      962.38      934.04     26.17 o 
   2   0  10      755.09      786.05     19.22 o 
   3   0  10        8.35        9.92      1.16 o 
   4   0  10      185.50      206.65      9.91 o 
   5   0  10       22.28       16.42      4.25 o 
   6   0  10       26.04       24.92      4.83 o 
   7   0  10       48.29       54.67      6.76 o 
  -9   1  10       46.66       50.61      5.99 o 
  -8   1  10        0.13       -2.80      2.05 o 
  -7   1  10      880.44      881.17     33.75 o 
  -6   1  10      147.87      140.07      7.03 o 
  -5   1  10      787.43      802.44     25.26 o 
  -4   1  10       24.05       20.16      1.73 o 
  -3   1  10        0.76        0.78      1.17 o 
  -2   1  10       70.22       74.15      4.50 o 
  -1   1  10     1315.55     1260.80     42.68 o 
   0   1  10        0.33       -1.19      1.14 o 
   1   1  10        8.41       10.45      1.43 o 
   2   1  10       98.54       84.27      3.29 o 
   3   1  10      339.59      328.94      8.33 o 
   4   1  10      296.77      300.95     19.14 o 
   5   1  10       78.48       74.77      7.53 o 
   6   1  10       89.46       71.10      7.73 o 
  -9   2  10       18.08       18.93      4.06 o 
  -8   2  10       18.70       12.83      2.90 o 
  -7   2  10     1621.84     1594.54     59.45 o 
  -6   2  10       15.34       11.41      2.39 o 
  -5   2  10      929.47      882.19     27.63 o 
  -4   2  10       87.61       82.94      3.64 o 
  -3   2  10       17.61       16.17      1.65 o 
  -2   2  10        5.38        6.15      1.46 o 
  -1   2  10      385.23      395.21     11.47 o 
   0   2  10     1090.08     1090.50     29.62 o 
   1   2  10       25.48       25.93      2.08 o 
   2   2  10      109.42      104.33      7.01 o 
   3   2  10       69.29       70.80      5.16 o 
   4   2  10       16.19       17.19      4.44 o 
   5   2  10        2.77        1.35      3.67 o 
   6   2  10        0.77        2.51      3.86 o 
  -9   3  10       19.76       24.34      4.06 o 
  -8   3  10        4.63        0.87      2.05 o 
  -7   3  10      316.33      320.76     13.30 o 
  -6   3  10      641.99      634.74     24.59 o 
  -5   3  10       81.67       79.77      4.78 o 
  -4   3  10      659.37      651.11     20.25 o 
  -3   3  10      172.67      167.52      5.52 o 
  -2   3  10      257.25      264.41      8.08 o 
  -1   3  10      645.47      651.15     18.19 o 
   0   3  10       62.94       64.16      4.89 o 
   1   3  10      319.76      323.96     14.20 o 
   2   3  10       58.70       57.09      3.17 o 
   3   3  10      235.62      226.01      7.89 o 
   4   3  10       77.00       84.24      8.50 o 
   5   3  10       59.88       53.71      7.15 o 
   6   3  10        6.95        2.32      4.44 o 
  -9   4  10      296.76      299.57     12.70 o 
  -8   4  10        7.87        6.37      4.15 o 
  -7   4  10       51.25       46.09      3.48 o 
  -6   4  10      104.81       96.24      5.25 o 
  -5   4  10      358.15      316.05     13.03 o 
  -4   4  10      153.03      147.28      5.06 o 
  -3   4  10      168.06      150.81      5.19 o 
  -2   4  10      113.64      113.16      4.97 o 
  -1   4  10      589.94      574.12     18.46 o 
   0   4  10        4.89        1.78      1.54 o 
   1   4  10      430.74      426.75     12.69 o 
   2   4  10      450.49      442.97     11.24 o 
   3   4  10      163.69      179.88     10.63 o 
   4   4  10        7.85        1.55      4.06 o 
   5   4  10        2.25        6.95      4.44 o 
  -9   5  10       96.15       99.62      5.60 o 
  -8   5  10      101.02      108.28      5.73 o 
  -7   5  10        4.08        4.42      1.98 o 
  -6   5  10       90.54       90.73      5.05 o 
  -5   5  10      535.57      470.54     18.64 o 
  -4   5  10       28.98       25.94      2.27 o 
  -3   5  10       27.17       23.22      2.86 o 
  -2   5  10       92.99       98.72      4.75 o 
  -1   5  10      192.06      188.26      7.42 o 
   0   5  10       61.48       56.30      3.59 o 
   1   5  10       33.25       33.00      2.02 o 
   2   5  10       54.36       36.69      2.79 o 
   3   5  10        0.19        0.87      2.72 o 
   4   5  10        7.38        6.76      4.25 o 
   5   5  10       36.10       34.58      6.57 o 
  -9   6  10      142.68      147.81     10.05 o 
  -8   6  10      133.94      155.63      7.37 o 
  -7   6  10       50.90       48.33      3.54 o 
  -6   6  10       61.19       59.45      3.96 o 
  -5   6  10       60.13       52.44      3.75 o 
  -4   6  10       21.56       19.90      2.64 o 
  -3   6  10      229.07      233.08      8.58 o 
  -2   6  10        0.70        3.80      1.85 o 
  -1   6  10      127.44      114.06      5.29 o 
   0   6  10       97.12      100.98      3.69 o 
   1   6  10       19.65       25.36      1.95 o 
   2   6  10       73.55       88.55      5.91 o 
   3   6  10        4.75        3.82      2.93 o 
   4   6  10       55.84       48.49      7.15 o 
  -8   7  10       13.63       12.66      2.39 o 
  -7   7  10       73.23       74.00      4.57 o 
  -6   7  10        0.02        0.70      1.84 o 
  -5   7  10      103.12       86.50      5.19 o 
  -4   7  10      144.25      170.71      8.32 o 
  -3   7  10      439.26      477.47     15.98 o 
  -2   7  10      536.66      537.60     17.88 o 
  -1   7  10        8.09        6.40      1.67 o 
   0   7  10       36.99       41.55      2.41 o 
   1   7  10       67.54       72.39      3.19 o 
   2   7  10        3.06        3.38      2.06 o 
   3   7  10       78.05       94.28      9.66 o 
  -8   8  10        0.02        0.10      1.91 o 
  -7   8  10       33.35       30.35      3.77 o 
  -6   8  10        0.09       -2.64      1.76 o 
  -5   8  10       47.22       35.15      3.42 o 
  -4   8  10       81.85       70.04      4.84 o 
  -3   8  10       87.59       85.00      4.31 o 
  -2   8  10      187.71      168.27      6.93 o 
  -1   8  10       20.50       19.04      1.97 o 
   0   8  10       46.79       48.80      3.22 o 
   1   8  10        2.77        3.72      1.99 o 
   2   8  10        6.14        1.46      3.13 o 
   3   8  10      123.95      143.56     12.95 o 
  -8   9  10      139.53      148.97     10.63 o 
  -7   9  10       28.50       26.43      2.67 o 
  -6   9  10        4.95        0.63      1.79 o 
  -5   9  10      260.42      267.33      9.54 o 
  -4   9  10      839.77      829.15     25.42 o 
  -3   9  10       43.09       37.82      3.03 o 
  -2   9  10      170.71      165.40      6.85 o 
  -1   9  10      118.54      103.54      5.33 o 
   0   9  10       72.46       64.80      4.18 o 
   1   9  10        0.19        0.77      2.04 o 
   2   9  10        0.92        1.19      3.21 o 
  -7  10  10       14.04       13.91      3.86 o 
  -6  10  10       20.18       19.35      2.77 o 
  -5  10  10      180.90      173.60      7.05 o 
  -4  10  10      169.84      159.26     11.21 o 
  -3  10  10        0.05        1.00      1.89 o 
  -2  10  10        0.87        0.63      1.90 o 
  -1  10  10      108.17      110.99      6.44 o 
   0  10  10       39.32       37.46      3.75 o 
   1  10  10      406.28      419.93     19.55 o 
  -6  11  10       64.84       64.14      7.15 o 
  -5  11  10       58.29       72.79      5.46 o 
  -4  11  10        0.01        0.43      1.98 o 
  -3  11  10        6.84        5.91      2.22 o 
  -2  11  10        8.57        6.42      2.37 o 
  -1  11  10       36.87       53.85      4.18 o 
  -4  12  10        0.80        2.51      4.25 o 
  -3  12  10        0.61        0.83      2.78 o 
   0 -13  11        2.06       -0.97      5.22 o 
   1 -13  11       82.55       73.03      9.08 o 
   2 -13  11       12.61       10.62      5.60 o 
   3 -13  11        0.93       -0.39      4.44 o 
   4 -13  11       61.67       58.73      7.53 o 
  -1 -12  11       32.59       28.98      6.76 o 
   0 -12  11        9.32        9.47      5.22 o 
   1 -12  11        8.01        4.64      4.44 o 
   2 -12  11       17.70       17.00      5.60 o 
   3 -12  11        0.42        0.77      4.06 o 
   4 -12  11       54.94       61.82      7.34 o 
   5 -12  11        3.80        0.95      2.80 o 
  -3 -11  11        9.76        3.68      3.93 o 
  -2 -11  11        0.04       -0.76      3.05 o 
  -1 -11  11       62.24       67.61      5.94 o 
   0 -11  11       10.87       14.10      5.22 o 
   1 -11  11        3.02       13.72      5.22 o 
   2 -11  11        0.12        1.35      4.06 o 
   3 -11  11        1.49       -3.86      3.86 o 
   4 -11  11        1.14        0.77      3.48 o 
   5 -11  11       12.56       13.14      4.25 o 
   6 -11  11        0.37        2.69      2.66 o 
  -4 -10  11        0.05       -3.16      5.41 o 
  -3 -10  11       12.65       16.01      3.17 o 
  -2 -10  11       67.86       65.51      6.24 o 
  -1 -10  11        1.05        2.73      2.34 o 
   0 -10  11        0.34        0.79      2.80 o 
   1 -10  11      137.22      127.91     11.01 o 
   2 -10  11      435.44      416.23     25.91 o 
   3 -10  11        2.48        1.55      3.67 o 
   4 -10  11       32.07       26.27      5.02 o 
   5 -10  11        5.31        7.53      4.06 o 
   6 -10  11        0.73        4.64      3.67 o 
  -4  -9  11       51.72       51.84      5.33 o 
  -3  -9  11      100.14      113.40      6.18 o 
  -2  -9  11       79.22       79.95      4.83 o 
  -1  -9  11      200.69      210.54      8.57 o 
   0  -9  11       52.00       48.70      3.83 o 
   1  -9  11      572.75      502.75     21.33 o 
   2  -9  11        1.74       -1.74      3.48 o 
   3  -9  11      151.54      151.30     11.40 o 
   4  -9  11      330.22      339.41     21.26 o 
   5  -9  11       29.65       30.72      5.02 o 
   6  -9  11       25.94       22.60      4.44 o 
   7  -9  11        3.77        3.86      3.48 o 
  -5  -8  11       49.72       54.65      7.44 o 
  -4  -8  11      363.00      381.83     20.68 o 
  -3  -8  11       12.54       13.53      2.82 o 
  -2  -8  11      142.89      137.51      8.23 o 
  -1  -8  11       89.78       82.21      4.58 o 
   0  -8  11      949.28      975.44     31.09 o 
   1  -8  11      270.94      263.06     16.90 o 
   2  -8  11      201.16      198.48      9.76 o 
   3  -8  11        9.01        6.76      3.67 o 
   4  -8  11        2.86        6.37      3.67 o 
   5  -8  11       61.44       64.72      6.76 o 
   6  -8  11      122.91      154.96     11.40 o 
   7  -8  11       10.37       11.78      3.86 o 
  -6  -7  11        7.75       -2.51      4.06 o 
  -5  -7  11       39.77       48.70      8.89 o 
  -4  -7  11       98.42       91.72      5.39 o 
  -3  -7  11      314.73      320.85     18.86 o 
  -2  -7  11      647.47      647.03     21.31 o 
  -1  -7  11      900.95      832.96     34.53 o 
   0  -7  11     1163.89     1212.74     38.03 o 
   1  -7  11       56.12       62.27      3.67 o 
   2  -7  11      806.39      793.70     25.24 o 
   3  -7  11       48.09       57.18      6.38 o 
   4  -7  11       49.94       44.05      5.60 o 
   5  -7  11      453.62      449.30     26.68 o 
   6  -7  11        1.66       -0.58      3.09 o 
   7  -7  11       19.62       16.42      4.25 o 
  -6  -6  11        5.24        3.97      3.07 o 
  -5  -6  11        3.14        2.04      2.80 o 
  -4  -6  11        0.66        0.17      2.14 o 
  -3  -6  11      246.37      234.71      9.13 o 
  -2  -6  11     1758.74     1625.62     70.57 o 
  -1  -6  11      807.90      799.20     25.62 o 
   0  -6  11      793.23      736.82     23.65 o 
   1  -6  11      101.68       96.10      4.23 o 
   2  -6  11     1078.73     1119.92     29.87 o 
   3  -6  11     1294.14     1287.74     49.99 o 
   4  -6  11      643.65      604.63     34.82 o 
   5  -6  11      114.59      103.56      8.50 o 
   6  -6  11      358.16      374.41     22.62 o 
   7  -6  11        7.35       10.62      3.67 o 
  -7  -5  11       13.15        9.27      5.02 o 
  -6  -5  11        1.57        1.47      2.86 o 
  -5  -5  11      147.99      148.80      8.26 o 
  -4  -5  11       12.04       12.29      2.55 o 
  -3  -5  11       12.34       11.69      2.37 o 
  -2  -5  11      122.15      124.68      5.67 o 
  -1  -5  11      338.01      333.21     11.74 o 
   0  -5  11      124.73      126.91      5.48 o 
   1  -5  11      128.36      138.94      4.98 o 
   2  -5  11      302.06      320.46      9.51 o 
   3  -5  11      682.45      660.89     21.11 o 
   4  -5  11      154.02      158.45     11.40 o 
   5  -5  11       13.01       14.49      3.86 o 
   6  -5  11      304.78      332.82     20.68 o 
   7  -5  11       34.27       41.34      5.41 o 
  -7  -4  11        6.22        3.70      2.92 o 
  -6  -4  11       21.94       20.63      3.47 o 
  -5  -4  11        0.18       -3.48      2.32 o 
  -4  -4  11      693.83      698.39     24.79 o 
  -3  -4  11       44.15       48.86      3.45 o 
  -2  -4  11       60.96       69.04      3.91 o 
  -1  -4  11      421.28      398.83     33.07 o 
   0  -4  11        0.80        0.09      1.56 o 
   1  -4  11       78.39       72.61      3.30 o 
   2  -4  11       85.31       80.22      3.54 o 
   3  -4  11        7.77        9.84      1.56 o 
   4  -4  11        1.53       -2.12      2.70 o 
   5  -4  11       33.95       35.93      5.02 o 
   6  -4  11      155.30      152.07     11.40 o 
   7  -4  11        2.42        1.35      3.09 o 
  -7  -3  11       52.72       52.87      5.99 o 
  -6  -3  11       19.03       17.97      4.73 o 
  -5  -3  11      359.79      338.31     14.62 o 
  -4  -3  11      402.94      404.78     13.90 o 
  -3  -3  11      962.06      946.38     31.29 o 
  -2  -3  11      340.12      307.37     10.74 o 
  -1  -3  11       44.77       40.85      2.77 o 
   0  -3  11      278.83      268.79      9.47 o 
   1  -3  11       29.21       26.45      2.04 o 
   2  -3  11      140.79      144.01      4.81 o 
   3  -3  11        9.65        7.15      2.43 o 
   4  -3  11       13.18       21.64      4.25 o 
   5  -3  11      140.32      150.91     11.21 o 
   6  -3  11       96.53      113.02      9.27 o 
   7  -3  11       34.59       30.14      5.02 o 
  -8  -2  11       58.80       61.24      7.34 o 
  -7  -2  11      138.77      142.41      7.85 o 
  -6  -2  11        1.77        1.93      2.46 o 
  -5  -2  11       13.24       10.38      2.55 o 
  -4  -2  11        5.59        5.72      2.00 o 
  -3  -2  11      343.86      334.00     11.59 o 
  -2  -2  11      162.71      158.60      6.31 o 
  -1  -2  11       63.44       53.99      3.19 o 
   0  -2  11      705.86      717.00     22.73 o 
   1  -2  11       13.31       11.41      1.63 o 
   2  -2  11      319.45      320.59     10.83 o 
   3  -2  11       98.13      105.90      3.26 o 
   4  -2  11       47.52       45.98      5.60 o 
   5  -2  11      175.31      169.27     12.17 o 
   6  -2  11       18.70       23.37      4.64 o 
   7  -2  11       77.39       96.79      8.89 o 
  -8  -1  11       18.75       25.89      5.22 o 
  -7  -1  11      114.72      119.46      7.25 o 
  -6  -1  11        0.68        2.45      2.31 o 
  -5  -1  11      678.37      674.68     26.36 o 
  -4  -1  11      406.93      394.54     13.31 o 
  -3  -1  11        0.74       -2.23      1.48 o 
  -2  -1  11        9.94        6.63      1.71 o 
  -1  -1  11      183.66      178.67      6.84 o 
   0  -1  11       20.33       34.66      2.59 o 
   1  -1  11       69.59       73.64      3.00 o 
   2  -1  11        1.30        0.97      1.44 o 
   3  -1  11      632.99      650.17     14.31 o 
   4  -1  11       49.11       39.02      5.41 o 
   5  -1  11        1.07       -4.06      2.70 o 
   6  -1  11        0.09        3.28      3.67 o 
   7  -1  11       10.81       18.16      4.83 o 
  -8   0  11       49.76       52.87      7.15 o 
  -7   0  11       53.02       60.04      4.56 o 
  -6   0  11       68.43       66.06      4.56 o 
  -5   0  11      191.33      195.12      9.07 o 
  -4   0  11      239.22      226.40      7.26 o 
  -3   0  11        5.93        7.14      1.77 o 
  -2   0  11        9.47       11.14      1.81 o 
  -1   0  11       87.46       95.63      4.41 o 
   0   0  11      218.55      223.76      7.09 o 
   1   0  11      296.00      315.69      9.50 o 
   2   0  11      361.72      353.99      9.41 o 
   3   0  11        8.59        6.98      1.96 o 
   4   0  11      525.63      477.82     28.62 o 
   5   0  11       22.70       22.80      4.83 o 
   6   0  11       37.15       37.67      5.60 o 
  -8   1  11       24.85       22.20      5.02 o 
  -7   1  11       41.34       40.35      3.62 o 
  -6   1  11       39.82       35.14      4.44 o 
  -5   1  11      452.15      451.63     18.22 o 
  -4   1  11      190.46      178.12      5.98 o 
  -3   1  11      111.64      116.03      5.02 o 
  -2   1  11       56.77       60.64      4.64 o 
  -1   1  11      421.95      460.76     22.94 o 
   0   1  11      527.68      500.70     16.70 o 
   1   1  11      387.61      382.81     11.32 o 
   2   1  11       60.16       66.11      3.25 o 
   3   1  11       43.11       45.01      3.14 o 
   4   1  11        0.01       -3.48      2.90 o 
   5   1  11      117.11      104.53      9.66 o 
   6   1  11       10.67        5.99      3.86 o 
  -9   2  11      161.25      150.33     11.21 o 
  -8   2  11       20.03       27.46      4.35 o 
  -7   2  11       59.76       74.17      4.85 o 
  -6   2  11        1.75        2.46      2.11 o 
  -5   2  11      919.40      886.90     33.83 o 
  -4   2  11      110.90      103.53      4.12 o 
  -3   2  11     1446.45     1435.74     44.26 o 
  -2   2  11        0.71        3.17      1.63 o 
  -1   2  11      681.21      667.36     18.60 o 
   0   2  11       61.20       70.52      3.34 o 
   1   2  11      363.35      378.54     11.34 o 
   2   2  11       19.32       18.35      2.08 o 
   3   2  11      352.94      340.53     12.07 o 
   4   2  11      152.76      157.09     11.98 o 
   5   2  11       92.80       62.98      7.34 o 
   6   2  11       28.84       28.20      5.80 o 
  -9   3  11       97.09      103.56      8.69 o 
  -8   3  11        3.19       -2.70      2.05 o 
  -7   3  11        1.75        2.12      1.98 o 
  -6   3  11      313.76      309.31     13.10 o 
  -5   3  11      161.37      165.12      7.83 o 
  -4   3  11      512.91      515.91     16.80 o 
  -3   3  11     1014.52      942.22     30.72 o 
  -2   3  11      294.43      318.99     11.03 o 
  -1   3  11       90.60       88.30      3.88 o 
   0   3  11       50.12       44.44      3.49 o 
   1   3  11        1.96        1.13      1.57 o 
   2   3  11        0.00       -1.19      2.06 o 
   3   3  11       11.01       16.83      4.54 o 
   4   3  11       50.58       47.72      6.76 o 
   5   3  11       22.29       22.80      5.60 o 
  -9   4  11       77.71       72.06      6.96 o 
  -8   4  11       41.49       43.51      3.68 o 
  -7   4  11        0.14        0.19      1.90 o 
  -6   4  11       62.88       62.06      6.18 o 
  -5   4  11        0.55        2.60      2.90 o 
  -4   4  11        5.84        2.08      2.99 o 
  -3   4  11      129.00      122.97      5.35 o 
  -2   4  11      151.85      159.84      6.56 o 
  -1   4  11      270.43      265.41      9.62 o 
   0   4  11      279.25      275.72      8.80 o 
   1   4  11      463.84      435.84     14.89 o 
   2   4  11       18.17       22.35      1.79 o 
   3   4  11       99.44      113.30     15.94 o 
   4   4  11       65.67       63.75      7.73 o 
   5   4  11       57.90       54.29      7.73 o 
  -8   5  11       12.49       11.53      2.46 o 
  -7   5  11       22.97       25.55      2.90 o 
  -6   5  11      441.00      436.57     17.55 o 
  -5   5  11       22.08       20.72      4.25 o 
  -4   5  11        0.46        2.21      1.54 o 
  -3   5  11      507.19      509.86     16.80 o 
  -2   5  11        2.37        1.53      2.05 o 
  -1   5  11      201.72      195.49      8.32 o 
   0   5  11       26.71       31.73      8.16 o 
   1   5  11        6.48        8.28      1.52 o 
   2   5  11       22.68       19.69      2.52 o 
   3   5  11      110.80      107.15      7.54 o 
   4   5  11       24.62       22.60      5.99 o 
  -8   6  11       67.76       71.69      4.64 o 
  -7   6  11       73.94       74.23      6.28 o 
  -6   6  11        6.38        5.68      2.17 o 
  -5   6  11       74.81       80.33      4.97 o 
  -4   6  11       17.67       13.20      2.45 o 
  -3   6  11      331.75      322.06     11.37 o 
  -2   6  11       25.83       24.67      2.57 o 
  -1   6  11        4.19        5.76      2.54 o 
   0   6  11      461.17      449.34     12.79 o 
   1   6  11        0.41        0.63      1.32 o 
   2   6  11      107.21      105.97      5.38 o 
   3   6  11       15.05       22.02      5.80 o 
   4   6  11       27.99       35.16      6.95 o 
  -8   7  11        0.38        2.80      2.19 o 
  -7   7  11        4.69        6.71      2.25 o 
  -6   7  11       19.43       20.22      3.96 o 
  -5   7  11       25.91       23.86      3.48 o 
  -4   7  11      176.46      168.60      8.38 o 
  -3   7  11      210.89      212.07      9.96 o 
  -2   7  11      101.71      108.51      5.30 o 
  -1   7  11       17.23       15.53      2.00 o 
   0   7  11        0.36        0.55      1.41 o 
   1   7  11       23.78       30.79      2.87 o 
   2   7  11        4.26        2.32      3.01 o 
   3   7  11        3.92        8.31      5.22 o 
  -8   8  11        0.58        2.51      2.90 o 
  -7   8  11       28.60       28.12      3.14 o 
  -6   8  11       60.21       71.34      7.24 o 
  -5   8  11      153.19      132.58      7.16 o 
  -4   8  11      112.69      117.75      8.11 o 
  -3   8  11        1.26        0.98      2.27 o 
  -2   8  11        7.03        5.88      2.01 o 
  -1   8  11       86.69       91.77      4.17 o 
   0   8  11        0.51        2.82      1.56 o 
   1   8  11       33.28       33.30      3.12 o 
   2   8  11      106.32      118.97     15.07 o 
  -7   9  11        2.61       -4.06      2.70 o 
  -6   9  11        7.56        1.62      1.85 o 
  -5   9  11       23.94       26.94      2.77 o 
  -4   9  11      227.53      241.42      8.97 o 
  -3   9  11      148.75      161.06      6.72 o 
  -2   9  11       14.42        9.38      2.18 o 
  -1   9  11       17.94       27.66      2.89 o 
   0   9  11      136.92      143.31      7.39 o 
   1   9  11       58.92       67.00      4.48 o 
  -7  10  11       86.63       94.28      8.50 o 
  -6  10  11      137.85      155.15     11.79 o 
  -5  10  11       18.96       17.50      3.66 o 
  -4  10  11        0.00        3.78      1.96 o 
  -3  10  11        6.08        8.77      2.33 o 
  -2  10  11       63.89       58.20      3.90 o 
  -1  10  11        0.54        4.74      2.22 o 
   0  10  11      123.77      125.35      8.09 o 
  -5  11  11        1.10       -0.39      3.86 o 
  -4  11  11       19.86       17.75      3.48 o 
  -3  11  11      136.45      133.14      6.26 o 
  -2  11  11       33.56       33.65      3.74 o 
   2 -13  12        0.06        1.55      4.64 o 
  -1 -12  12       20.50       22.22      6.57 o 
   0 -12  12       31.38       29.17      6.57 o 
   1 -12  12        8.64       17.58      5.60 o 
   2 -12  12       97.10      115.15     11.21 o 
   3 -12  12        9.06       10.24      4.83 o 
   4 -12  12        3.49       13.33      5.02 o 
  -2 -11  12       37.98       47.80      5.73 o 
  -1 -11  12        2.43        4.61      3.41 o 
   0 -11  12       11.70        3.67      4.64 o 
   1 -11  12       33.10       36.32      6.38 o 
   2 -11  12       59.38       75.92      8.50 o 
   3 -11  12      242.26      241.56     16.81 o 
   4 -11  12        3.80       -1.55      3.48 o 
   5 -11  12       77.53      102.59      9.47 o 
  -3 -10  12        0.09        0.59      2.73 o 
  -2 -10  12       11.73        8.39      2.73 o 
  -1 -10  12       10.43        7.81      5.12 o 
   0 -10  12      125.74      131.33     11.50 o 
   1 -10  12       95.74       83.46      8.69 o 
   2 -10  12       83.02       82.69      8.50 o 
   3 -10  12       98.00       99.31      9.47 o 
   4 -10  12       18.02       17.97      4.64 o 
   5 -10  12        7.48        8.11      4.06 o 
   6 -10  12        3.42        4.64      3.67 o 
  -4  -9  12        8.49       14.44      7.05 o 
  -3  -9  12      297.70      314.19     12.11 o 
  -2  -9  12        0.41       -0.24      2.19 o 
  -1  -9  12       38.36       42.92      4.01 o 
   0  -9  12       94.57      102.05      5.47 o 
   1  -9  12      219.56      260.05     33.24 o 
   2  -9  12      177.67      165.99     12.75 o 
   3  -9  12       88.39       79.41      7.92 o 
   4  -9  12       17.66       17.00      4.44 o 
   5  -9  12        0.35       -0.77      3.48 o 
   6  -9  12      127.39      135.06     10.82 o 
  -5  -8  12        4.28       -0.85      4.25 o 
  -4  -8  12       96.38       96.06      6.76 o 
  -3  -8  12       17.78       12.29      2.77 o 
  -2  -8  12       32.30       30.68      3.29 o 
  -1  -8  12      293.29      294.82     10.98 o 
   0  -8  12       39.83       43.97      3.41 o 
   1  -8  12       23.52       28.28      2.73 o 
   2  -8  12      101.63      100.28      8.89 o 
   3  -8  12      170.31      149.56     11.59 o 
   4  -8  12       15.20       19.70      4.25 o 
   5  -8  12        5.41        5.41      3.67 o 
   6  -8  12       68.10       52.36      6.38 o 
   7  -8  12       74.06       76.51      7.53 o 
  -5  -7  12       11.77       12.64      3.68 o 
  -4  -7  12      101.80      115.22      6.12 o 
  -3  -7  12      219.49      218.82      8.95 o 
  -2  -7  12      109.53      114.13      5.67 o 
  -1  -7  12      770.12      789.68     40.70 o 
   0  -7  12      743.06      745.70     32.36 o 
   1  -7  12       21.37       27.87      3.11 o 
   2  -7  12      263.68      263.17     18.55 o 
   3  -7  12       18.48       20.28      4.44 o 
   4  -7  12        2.35        0.97      3.48 o 
   5  -7  12        0.00       -4.06      2.70 o 
   6  -7  12        0.15       -0.77      3.28 o 
   7  -7  12       15.80       13.72      4.25 o 
  -6  -6  12       36.36       35.07      4.64 o 
  -5  -6  12        0.48        1.66      2.86 o 
  -4  -6  12      155.89      157.17      8.99 o 
  -3  -6  12       99.41      105.85      5.42 o 
  -2  -6  12      113.61      121.66      6.45 o 
  -1  -6  12      173.49      171.53      7.15 o 
   0  -6  12     1955.88     2029.59     62.27 o 
   1  -6  12      741.46      707.80     22.86 o 
   2  -6  12     1374.21     1284.24     39.80 o 
   3  -6  12       45.93       56.60      6.38 o 
   4  -6  12      782.53      741.72     42.17 o 
   5  -6  12       10.09       11.40      3.86 o 
   6  -6  12       19.61       24.34      4.83 o 
   7  -6  12        3.74        3.48      3.67 o 
  -6  -5  12       41.51       46.93      8.69 o 
  -5  -5  12      188.22      185.01     10.24 o 
  -4  -5  12      109.97      105.04      5.38 o 
  -3  -5  12      237.98      226.85      8.83 o 
  -2  -5  12       22.38       24.94      2.75 o 
  -1  -5  12        5.38        8.91      2.21 o 
   0  -5  12      544.80      523.50     17.31 o 
   1  -5  12       58.29       54.96      4.62 o 
   2  -5  12       96.75       99.59      4.17 o 
   3  -5  12      115.86      117.78      6.63 o 
   4  -5  12      245.40      236.94     15.65 o 
   5  -5  12        2.30        4.44      3.28 o 
   6  -5  12      172.61      180.67     12.75 o 
   7  -5  12        6.90        3.48      3.67 o 
  -7  -4  12       14.59       22.60      5.80 o 
  -6  -4  12       28.13       33.23      4.01 o 
  -5  -4  12       49.87       42.08      4.09 o 
  -4  -4  12       25.15       30.88      2.96 o 
  -3  -4  12      469.10      465.96     21.20 o 
  -2  -4  12      390.82      379.87     13.05 o 
  -1  -4  12       61.91       50.99      3.33 o 
   0  -4  12      543.23      567.42     18.50 o 
   1  -4  12        0.88        1.56      1.68 o 
   2  -4  12      507.75      484.97     13.73 o 
   3  -4  12        7.22        6.47      2.46 o 
   4  -4  12       13.62       12.94      3.67 o 
   5  -4  12        7.53        5.99      3.67 o 
   6  -4  12      184.33      186.86     13.33 o 
   7  -4  12        0.70       -0.58      3.28 o 
  -7  -3  12       10.34        8.89      3.01 o 
  -6  -3  12        3.24        4.50      4.25 o 
  -5  -3  12        5.05        9.60      5.02 o 
  -4  -3  12      311.83      321.13     11.47 o 
  -3  -3  12      399.98      396.49     18.97 o 
  -2  -3  12      368.67      381.74     13.11 o 
  -1  -3  12       29.60       32.35      5.40 o 
   0  -3  12      102.60       90.56      4.44 o 
   1  -3  12       23.62       32.06      2.61 o 
   2  -3  12        1.70        0.94      1.53 o 
   3  -3  12       48.60       42.44      2.98 o 
   4  -3  12        0.58        1.55      3.28 o 
   5  -3  12      137.17      129.65     10.24 o 
   6  -3  12        0.57        2.12      3.28 o 
   7  -3  12        9.40        2.51      3.86 o 
  -8  -2  12       14.34       22.02      5.41 o 
  -7  -2  12       27.59       29.41      3.68 o 
  -6  -2  12       13.96       15.31      3.05 o 
  -5  -2  12      321.14      327.91     14.20 o 
  -4  -2  12      220.20      201.18      9.93 o 
  -3  -2  12       62.84       67.67      3.83 o 
  -2  -2  12      105.52      114.50      5.19 o 
  -1  -2  12      234.46      208.32      9.90 o 
   0  -2  12        0.10        0.17      1.62 o 
   1  -2  12      193.69      182.38      7.04 o 
   2  -2  12      118.25      125.42      4.20 o 
   3  -2  12      344.55      357.52     12.25 o 
   4  -2  12        0.05       -0.39      2.90 o 
   5  -2  12        2.21        0.19      3.28 o 
   6  -2  12       49.81       51.39      6.38 o 
  -8  -1  12        8.68       15.84      4.83 o 
  -7  -1  12       13.30        8.46      2.86 o 
  -6  -1  12        6.87        8.89      2.66 o 
  -5  -1  12      376.90      363.14     15.23 o 
  -4  -1  12       63.54       54.94      3.41 o 
  -3  -1  12       58.57       59.73      4.33 o 
  -2  -1  12        1.92       -1.68      1.67 o 
  -1  -1  12       52.21       38.73      3.71 o 
   0  -1  12       73.11       77.58      4.17 o 
   1  -1  12       84.49       84.13      3.75 o 
   2  -1  12        6.60        5.40      1.66 o 
   3  -1  12      848.40      816.22     25.99 o 
   4  -1  12      153.73      130.62     10.63 o 
   5  -1  12        8.39        9.27      4.06 o 
   6  -1  12       48.14       53.90      6.76 o 
  -8   0  12       32.14       34.97      5.80 o 
  -7   0  12       50.04       51.47      4.29 o 
  -6   0  12      264.36      259.78     11.61 o 
  -5   0  12      192.66      177.46      8.60 o 
  -4   0  12       45.45       45.01      3.08 o 
  -3   0  12       10.95       11.60      2.00 o 
  -2   0  12       23.17       25.20      2.41 o 
  -1   0  12       11.02       13.89      2.16 o 
   0   0  12       20.94       18.92      1.94 o 
   1   0  12      739.93      697.43     19.59 o 
   2   0  12      910.85      915.57     25.29 o 
   3   0  12       88.37       89.36      7.17 o 
   4   0  12       29.64       32.26      5.41 o 
   5   0  12       61.85       59.31      7.15 o 
   6   0  12        6.69        7.92      4.25 o 
  -8   1  12       90.02       87.80      5.80 o 
  -7   1  12      441.11      454.02     18.70 o 
  -6   1  12       22.29       18.89      2.86 o 
  -5   1  12      410.38      379.94     15.77 o 
  -4   1  12       21.17       23.85      2.40 o 
  -3   1  12       28.87       20.68      3.51 o 
  -2   1  12       10.98        9.80      1.96 o 
  -1   1  12      165.13      180.51      8.57 o 
   0   1  12      336.11      329.23     10.03 o 
   1   1  12     1526.45     1455.43     54.48 o 
   2   1  12      340.78      350.58     10.69 o 
   3   1  12       78.10       61.52      4.78 o 
   4   1  12       13.50       14.30      4.64 o 
   5   1  12       28.85       33.42      5.99 o 
   6   1  12       54.31       56.02      7.53 o 
  -8   2  12        7.57        8.27      2.66 o 
  -7   2  12      382.12      402.15     16.66 o 
  -6   2  12       13.62       17.47      3.96 o 
  -5   2  12     1317.73     1315.83     49.58 o 
  -4   2  12        9.84        9.44      1.89 o 
  -3   2  12      736.49      737.28     33.35 o 
  -2   2  12       43.15       44.25      3.10 o 
  -1   2  12      587.05      590.81     16.80 o 
   0   2  12      217.46      205.04      6.89 o 
   1   2  12       14.87        9.61      1.87 o 
   2   2  12      194.37      187.40      7.52 o 
   3   2  12       61.69       59.93      6.09 o 
   4   2  12        8.01        8.11      4.25 o 
   5   2  12        6.14        1.74      4.25 o 
  -8   3  12       60.84       61.72      4.51 o 
  -7   3  12      127.83      123.79      6.68 o 
  -6   3  12       53.48       50.31      3.95 o 
  -5   3  12      922.95      897.56     34.43 o 
  -4   3  12      105.49       97.97      4.60 o 
  -3   3  12     1201.07     1122.03     35.00 o 
  -2   3  12      140.60      129.79      5.79 o 
  -1   3  12     3372.07     3214.39    107.94 o 
   0   3  12      257.63      273.62      8.77 o 
   1   3  12      152.72      149.80      5.65 o 
   2   3  12       15.14       17.93      2.55 o 
   3   3  12      114.26       99.22      6.63 o 
   4   3  12        0.19       -0.58      3.86 o 
   5   3  12       41.71       31.68      6.38 o 
  -8   4  12        0.01        2.93      2.25 o 
  -7   4  12        2.51        1.93      2.90 o 
  -6   4  12        9.12        9.48      2.39 o 
  -5   4  12       23.14       21.32      6.09 o 
  -4   4  12      139.45      130.38      7.32 o 
  -3   4  12      416.05      413.22     13.97 o 
  -2   4  12      508.65      514.30     17.05 o 
  -1   4  12     1987.89     1886.55     58.05 o 
   0   4  12      348.93      342.16     12.18 o 
   1   4  12     1444.06     1469.58     45.90 o 
   2   4  12      130.48      134.77      6.28 o 
   3   4  12      522.51      518.17     31.71 o 
   4   4  12        5.16        7.34      4.64 o 
  -8   5  12      191.10      182.62      8.73 o 
  -7   5  12        9.62       13.99      2.58 o 
  -6   5  12       48.04       41.75      3.60 o 
  -5   5  12      366.78      348.94     14.61 o 
  -4   5  12      485.05      443.11     17.96 o 
  -3   5  12       52.97       45.57      3.77 o 
  -2   5  12      353.71      339.90     12.04 o 
  -1   5  12        1.68        0.45      1.81 o 
   0   5  12      103.56       93.55      4.89 o 
   1   5  12      166.52      153.34      6.79 o 
   2   5  12       18.45       22.68      2.95 o 
   3   5  12      301.16      377.46     24.74 o 
   4   5  12       17.60       29.17      6.37 o 
  -8   6  12        0.31        0.21      2.17 o 
  -7   6  12        3.79        7.87      4.15 o 
  -6   6  12        0.02        1.62      2.04 o 
  -5   6  12       29.95       33.68      3.34 o 
  -4   6  12       13.50       14.45      2.64 o 
  -3   6  12       15.16       12.31      2.21 o 
  -2   6  12      432.93      429.98     14.81 o 
  -1   6  12      201.22      186.18      7.68 o 
   0   6  12      107.71      105.55      5.40 o 
   1   6  12       59.05       60.02      5.77 o 
   2   6  12       13.74       16.39      3.75 o 
   3   6  12       63.29       78.44      9.08 o 
  -8   7  12      140.65      147.42     10.82 o 
  -7   7  12       30.09       35.18      3.48 o 
  -6   7  12       71.30       78.96      5.25 o 
  -5   7  12       13.30       14.78      4.06 o 
  -4   7  12       36.35       34.81      3.67 o 
  -3   7  12       35.22       39.78      3.88 o 
  -2   7  12       41.76       41.82      4.39 o 
  -1   7  12        9.78        8.09      1.83 o 
   0   7  12       74.26       70.22      3.58 o 
   1   7  12        0.02       -3.77      2.68 o 
   2   7  12        1.83        3.96      3.77 o 
  -7   8  12       42.30       41.73      3.89 o 
  -6   8  12       10.20       10.31      2.66 o 
  -5   8  12        0.34       -3.12      2.41 o 
  -4   8  12      368.56      386.80     16.52 o 
  -3   8  12       16.02       14.82      3.11 o 
  -2   8  12       33.88       33.58      2.97 o 
  -1   8  12        0.82       -2.10      1.51 o 
   0   8  12        6.36        6.64      3.61 o 
   1   8  12        5.46        5.10      2.36 o 
   2   8  12       97.89      113.54     15.26 o 
  -7   9  12        3.82        6.57      3.86 o 
  -6   9  12        2.15       -0.51      2.61 o 
  -5   9  12        2.14        1.09      1.89 o 
  -4   9  12       70.82       62.94      3.97 o 
  -3   9  12       47.44       55.85      3.84 o 
  -2   9  12        6.20        3.38      2.07 o 
  -1   9  12       25.57       30.89      3.64 o 
   0   9  12        1.31       -2.85      1.90 o 
   1   9  12        0.00       -3.43      4.06 o 
  -6  10  12      116.26       90.42      8.69 o 
  -5  10  12       53.54       59.33      4.91 o 
  -4  10  12        0.02       -1.46      2.03 o 
  -3  10  12       96.96      107.76      5.55 o 
  -2  10  12       22.51       20.24      2.89 o 
  -1  10  12       20.37       24.23      4.07 o 
  -4  11  12        0.00       -2.70      4.06 o 
   0 -12  13       13.07       17.00      5.99 o 
   1 -12  13       12.32       19.32      6.18 o 
   2 -12  13        8.37        8.11      5.41 o 
   3 -12  13       22.22        6.95      4.83 o 
   4 -12  13        0.62        0.19      4.25 o 
  -2 -11  13       19.46       25.10      4.71 o 
  -1 -11  13       18.65       27.62      6.76 o 
   0 -11  13       52.07       60.08      8.11 o 
   1 -11  13        5.15        1.74      4.25 o 
   2 -11  13       27.23       23.18      5.80 o 
   3 -11  13       43.74       36.51      6.38 o 
   4 -11  13       83.72       89.64      9.08 o 
   5 -11  13       39.90       56.22      7.53 o 
  -3 -10  13        0.01        0.61      2.71 o 
  -2 -10  13        6.41        6.01      3.47 o 
  -1 -10  13        0.41       -1.15      5.51 o 
   0 -10  13       28.53       41.52      4.78 o 
   1 -10  13       83.32       85.39      9.08 o 
   2 -10  13       46.53       46.37      6.95 o 
   3 -10  13       17.05       19.12      5.02 o 
   4 -10  13        9.19       10.05      4.25 o 
   5 -10  13       11.53       12.94      4.64 o 
  -4  -9  13        1.72       -2.85      3.21 o 
  -3  -9  13        0.03        0.89      2.48 o 
  -2  -9  13       41.80       44.97      3.98 o 
  -1  -9  13       95.03       94.72      5.39 o 
   0  -9  13       30.34       29.65      4.16 o 
   1  -9  13      726.14      726.51     42.55 o 
   2  -9  13       67.74       59.89      7.15 o 
   3  -9  13      117.37      114.96     10.24 o 
   4  -9  13       98.89      116.89     10.05 o 
   5  -9  13       93.11       95.83      8.89 o 
   6  -9  13       22.92       22.80      5.02 o 
  -5  -8  13        0.51        3.40      3.54 o 
  -4  -8  13        0.67        3.71      5.12 o 
  -3  -8  13       64.56       66.77      4.64 o 
  -2  -8  13        3.84       -1.04      2.20 o 
  -1  -8  13      307.37      295.41     21.47 o 
   0  -8  13       87.10       88.70      4.84 o 
   1  -8  13       60.35       55.39      4.78 o 
   2  -8  13       45.99       36.13      5.60 o 
   3  -8  13       14.41        9.47      4.06 o 
   4  -8  13      260.66      271.34     18.17 o 
   5  -8  13        2.21        1.55      3.67 o 
   6  -8  13       37.74       35.93      5.60 o 
  -5  -7  13       33.09       29.44      4.50 o 
  -4  -7  13        8.50        9.85      3.41 o 
  -3  -7  13       56.00       56.65      4.16 o 
  -2  -7  13      238.17      211.60      8.57 o 
  -1  -7  13      488.01      520.71     23.61 o 
   0  -7  13       43.31       44.58      3.32 o 
   1  -7  13      112.15      110.03      5.31 o 
   2  -7  13        0.56        1.06      2.46 o 
   3  -7  13        0.14       -0.77      3.09 o 
   4  -7  13        3.30        5.02      3.67 o 
   5  -7  13      301.30      320.25     20.49 o 
   6  -7  13      123.79      124.62     10.24 o 
  -6  -6  13       36.86       44.24      7.34 o 
  -5  -6  13        3.58        3.92      3.13 o 
  -4  -6  13       26.80       21.98      2.99 o 
  -3  -6  13       19.96       19.75      4.04 o 
  -2  -6  13      116.82      107.57      5.47 o 
  -1  -6  13       32.44       33.15      4.40 o 
   0  -6  13        0.10       -0.93      1.78 o 
   1  -6  13      104.58      100.64      8.20 o 
   2  -6  13      363.58      375.46     18.07 o 
   3  -6  13       12.41       10.82      4.25 o 
   4  -6  13       22.17       18.93      4.44 o 
   5  -6  13       43.30       35.55      5.41 o 
   6  -6  13        9.40        5.22      3.67 o 
  -6  -5  13      187.75      219.87     11.33 o 
  -5  -5  13        0.86       -3.63      2.45 o 
  -4  -5  13        7.14        8.04      2.37 o 
  -3  -5  13      157.34      146.98      6.57 o 
  -2  -5  13      481.17      483.38     16.42 o 
  -1  -5  13      252.10      242.36      9.13 o 
   0  -5  13       30.51       32.93      3.76 o 
   1  -5  13      400.61      362.01     12.58 o 
   2  -5  13       66.47       55.45      3.45 o 
   3  -5  13       12.62        9.85      3.67 o 
   4  -5  13      450.39      433.26     26.29 o 
   5  -5  13      168.00      161.35     12.17 o 
   6  -5  13       49.92       58.54      6.76 o 
  -7  -4  13       31.97       32.84      6.38 o 
  -6  -4  13       50.77       53.29     11.59 o 
  -5  -4  13        9.59        7.28      2.78 o 
  -4  -4  13      308.28      304.65     11.25 o 
  -3  -4  13       43.72       38.16      4.67 o 
  -2  -4  13      792.93      739.03     23.84 o 
  -1  -4  13      191.36      186.96     10.14 o 
   0  -4  13      194.57      176.08      8.15 o 
   1  -4  13      187.83      190.93      9.16 o 
   2  -4  13        9.13       11.98      2.16 o 
   3  -4  13      129.99      122.31     10.05 o 
   4  -4  13       54.18       46.95      6.18 o 
   5  -4  13      159.37      159.60     12.17 o 
   6  -4  13        8.04        9.08      3.86 o 
  -7  -3  13        0.58       -1.93      4.25 o 
  -6  -3  13       84.13       90.37     10.53 o 
  -5  -3  13        0.05        1.31      3.28 o 
  -4  -3  13       17.18       13.12      2.41 o 
  -3  -3  13        9.31       12.63      2.23 o 
  -2  -3  13        2.94        1.82      1.90 o 
  -1  -3  13       92.21       94.31      9.19 o 
   0  -3  13        2.61       -1.31      1.78 o 
   1  -3  13        0.09       -1.03      1.72 o 
   2  -3  13      200.19      201.21      7.75 o 
   3  -3  13       78.63       84.33      5.67 o 
   4  -3  13      288.45      308.66     19.91 o 
   5  -3  13        4.10        2.70      3.67 o 
   6  -3  13       50.19       39.99      5.80 o 
  -7  -2  13       23.98       28.00      3.88 o 
  -6  -2  13        6.05        6.47      2.86 o 
  -5  -2  13        0.01       -0.60      2.31 o 
  -4  -2  13      120.99      123.51      6.16 o 
  -3  -2  13       10.02        9.73      2.14 o 
  -2  -2  13       83.33       78.67      6.02 o 
  -1  -2  13       20.98       29.25      2.73 o 
   0  -2  13     1036.06     1010.09     31.75 o 
   1  -2  13       46.80       42.73      2.72 o 
   2  -2  13       37.98       35.43      2.81 o 
   3  -2  13      209.87      203.50      9.98 o 
   4  -2  13      731.88      730.40     41.97 o 
   5  -2  13       73.60       81.72      8.11 o 
   6  -2  13        2.63        4.06      3.86 o 
  -8  -1  13       57.80       70.13      8.11 o 
  -7  -1  13       29.51       25.82      3.62 o 
  -6  -1  13        9.46        8.58      2.58 o 
  -5  -1  13       70.76       79.36      5.32 o 
  -4  -1  13       57.77       57.09      3.60 o 
  -3  -1  13        5.71        6.42      2.04 o 
  -2  -1  13      191.67      179.67     10.49 o 
  -1  -1  13        5.50        5.95      2.04 o 
   0  -1  13       17.63        7.67      2.10 o 
   1  -1  13      260.05      245.46      7.96 o 
   2  -1  13      481.34      464.80     15.57 o 
   3  -1  13      796.03      764.39     51.66 o 
   4  -1  13        5.78        3.28      3.67 o 
   5  -1  13       38.10       42.50      6.18 o 
   6  -1  13      112.06      122.88     10.82 o 
  -8   0  13        1.85        0.39      3.86 o 
  -7   0  13       20.41       25.33      5.02 o 
  -6   0  13       56.93       51.13      5.99 o 
  -5   0  13      202.64      192.91     15.36 o 
  -4   0  13        4.45        6.72      2.00 o 
  -3   0  13      217.28      212.73      8.13 o 
  -2   0  13      183.64      188.14      8.13 o 
  -1   0  13      156.73      132.96      5.79 o 
   0   0  13      773.76      762.49     32.09 o 
   1   0  13      298.50      301.23     13.89 o 
   2   0  13      653.79      677.47     22.04 o 
   3   0  13      305.55      306.63     14.08 o 
   4   0  13       15.91        9.27      4.06 o 
   5   0  13       40.08       33.23      5.80 o 
   6   0  13       26.25       27.05      5.80 o 
  -8   1  13       15.99       22.60      4.83 o 
  -7   1  13      322.31      315.31     13.79 o 
  -6   1  13        1.17       -0.47      2.17 o 
  -5   1  13      215.48      220.19     10.10 o 
  -4   1  13       15.67       13.02      2.18 o 
  -3   1  13      581.87      575.31     18.78 o 
  -2   1  13      155.04      157.43      6.80 o 
  -1   1  13      453.45      487.44     18.80 o 
   0   1  13      103.62      101.87      4.38 o 
   1   1  13        8.79        8.50      1.84 o 
   2   1  13      209.16      209.27      8.24 o 
   3   1  13      174.32      152.55      8.47 o 
   4   1  13        9.70        4.25      3.86 o 
   5   1  13      120.95      116.12     10.63 o 
  -8   2  13       12.69       18.74      4.44 o 
  -7   2  13      186.63      180.68      8.81 o 
  -6   2  13        6.36        7.63      2.46 o 
  -5   2  13      202.11      210.93      9.76 o 
  -4   2  13        0.71        0.39      1.67 o 
  -3   2  13      613.44      609.90     19.89 o 
  -2   2  13      102.19       97.59      5.06 o 
  -1   2  13        9.06        7.47      2.66 o 
   0   2  13       12.62       13.74      2.45 o 
   1   2  13      148.20      159.12      5.95 o 
   2   2  13        4.08        3.77      3.53 o 
   3   2  13      222.52      231.32     16.43 o 
   4   2  13      133.73      128.10     11.21 o 
   5   2  13        0.74        2.32      4.25 o 
  -8   3  13        0.91        2.70      3.48 o 
  -7   3  13        6.27        3.30      2.99 o 
  -6   3  13       69.54       77.54      6.76 o 
  -5   3  13      191.87      193.47      9.14 o 
  -4   3  13       66.46       61.74      3.64 o 
  -3   3  13     1553.93     1554.24     48.17 o 
  -2   3  13      123.74      105.64      5.08 o 
  -1   3  13       25.63       20.27      2.52 o 
   0   3  13      684.50      667.01     32.92 o 
   1   3  13      782.27      767.59     24.98 o 
   2   3  13       10.43       15.01      2.62 o 
   3   3  13      123.49      144.14     12.17 o 
   4   3  13        0.65       -5.22      3.86 o 
  -8   4  13       37.19       40.76      5.60 o 
  -7   4  13       67.35       75.74      5.05 o 
  -6   4  13      134.34      130.65      6.95 o 
  -5   4  13      390.13      390.35     16.24 o 
  -4   4  13       18.26       19.18      2.86 o 
  -3   4  13      208.77      205.60      7.95 o 
  -2   4  13        1.57       -0.49      1.69 o 
  -1   4  13     2002.66     1998.63     61.55 o 
   0   4  13      329.31      300.24     11.03 o 
   1   4  13     1487.73     1453.19     68.85 o 
   2   4  13        0.68        2.97      3.09 o 
   3   4  13      166.61      147.24     12.56 o 
   4   4  13        1.16        4.44      4.44 o 
  -8   5  13       28.27       36.51      5.22 o 
  -7   5  13      119.81      130.60      7.73 o 
  -6   5  13      181.82      167.61      8.99 o 
  -5   5  13        3.20        2.39      2.13 o 
  -4   5  13       22.03       22.70      3.57 o 
  -3   5  13       69.01       61.06      3.73 o 
  -2   5  13      214.22      202.59      8.06 o 
  -1   5  13       34.34       29.09      2.89 o 
   0   5  13      121.99      125.92      6.05 o 
   1   5  13        5.39       10.27      2.77 o 
   2   5  13       29.51       33.72      4.54 o 
   3   5  13      157.16      177.57     14.49 o 
  -8   6  13      118.66      152.06     11.40 o 
  -7   6  13      324.95      338.68     14.48 o 
  -6   6  13       69.47       77.55      6.67 o 
  -5   6  13        5.04        8.24      2.52 o 
  -4   6  13       31.45       25.11      3.13 o 
  -3   6  13       22.44       25.55      3.33 o 
  -2   6  13      107.90       98.32      5.11 o 
  -1   6  13      109.87      124.28      6.50 o 
   0   6  13      103.28       87.47      5.00 o 
   1   6  13        0.65        0.06      2.18 o 
   2   6  13        7.66        2.20      3.21 o 
   3   6  13       24.46       31.30      6.76 o 
  -7   7  13      204.99      227.83     15.46 o 
  -6   7  13        1.82       -1.49      2.17 o 
  -5   7  13      138.65      141.49     16.91 o 
  -4   7  13       28.14       23.39      3.33 o 
  -3   7  13       92.02      101.03      6.38 o 
  -2   7  13        0.00       -1.34      2.22 o 
  -1   7  13        1.18        0.76      2.15 o 
   0   7  13      166.65      194.03      6.80 o 
   1   7  13        0.65        2.81      3.12 o 
   2   7  13        8.54        6.84      3.68 o 
  -7   8  13       17.32       12.36      4.06 o 
  -6   8  13       83.29       78.51      5.32 o 
  -5   8  13        7.74        4.83      2.46 o 
  -4   8  13       25.13       27.54      3.60 o 
  -3   8  13        8.20        4.37      2.58 o 
  -2   8  13        0.00        0.78      1.87 o 
  -1   8  13       20.13       26.51      2.84 o 
   0   8  13       10.32       13.52      3.05 o 
   1   8  13        3.62        0.47      3.41 o 
  -6   9  13       15.78       12.17      4.44 o 
  -5   9  13        5.28        4.24      2.55 o 
  -4   9  13        6.24        6.02      2.45 o 
  -3   9  13       72.26       81.96      4.66 o 
  -2   9  13      142.87      158.25      6.94 o 
  -1   9  13       16.11       21.36      4.31 o 
   0   9  13        7.13       12.02      4.25 o 
  -5  10  13        0.47       -2.32      3.86 o 
  -4  10  13       13.72       16.89      3.48 o 
  -3  10  13       48.29       51.80      4.83 o 
  -2  10  13        2.48        6.15      2.44 o 
   1 -12  14      189.77      212.17     17.00 o 
   2 -12  14       15.47       18.93      5.80 o 
  -1 -11  14        0.49       -2.51      4.64 o 
   0 -11  14        8.60       15.26      5.99 o 
   1 -11  14      103.68      132.15     12.17 o 
   2 -11  14        0.67        1.93      4.44 o 
   3 -11  14       93.73      125.39     11.40 o 
   4 -11  14       10.68       12.56      5.02 o 
  -2 -10  14        0.12        2.52      4.73 o 
  -1 -10  14       36.65       41.79      5.12 o 
   0 -10  14        6.14       11.59      5.22 o 
   1 -10  14      122.46      120.56     11.21 o 
   2 -10  14      183.34      196.52     15.27 o 
   3 -10  14       28.08       36.90      6.18 o 
   4 -10  14       29.54       36.51      6.38 o 
   5 -10  14       20.59       22.41      5.60 o 
  -3  -9  14      115.16      114.42      6.36 o 
  -2  -9  14       26.96       25.83      3.32 o 
  -1  -9  14        3.94        4.89      3.21 o 
   0  -9  14       29.46       25.80      4.09 o 
   1  -9  14       77.24       74.19      8.31 o 
   2  -9  14       73.07       84.23      8.69 o 
   3  -9  14       47.67       48.10      6.76 o 
   4  -9  14       17.13       22.02      5.02 o 
   5  -9  14       21.58       27.43      5.41 o 
  -4  -8  14       39.68       42.39      7.15 o 
  -3  -8  14       29.45       36.02      4.81 o 
  -2  -8  14        4.20        6.22      2.52 o 
  -1  -8  14       13.85       13.44      2.69 o 
   0  -8  14       57.25       52.59      9.85 o 
   1  -8  14       63.95       58.60      6.28 o 
   2  -8  14        2.32        5.22      4.06 o 
   3  -8  14       29.01       29.36      5.41 o 
   4  -8  14       18.23       20.09      4.83 o 
   5  -8  14        6.86       12.75      4.44 o 
   6  -8  14       19.28       12.75      4.64 o 
  -5  -7  14       25.12       19.99      4.64 o 
  -4  -7  14       25.64       35.15      4.40 o 
  -3  -7  14        0.21        3.89      2.33 o 
  -2  -7  14       12.69       14.29      2.69 o 
  -1  -7  14      341.78      348.15     12.59 o 
   0  -7  14       46.23       47.08      4.31 o 
   1  -7  14        4.25        6.00      2.92 o 
   2  -7  14      277.95      287.40     19.33 o 
   3  -7  14      605.16      571.64     34.04 o 
   4  -7  14        8.23        7.15      4.06 o 
   5  -7  14       16.64       15.65      4.64 o 
   6  -7  14       15.02       16.61      5.02 o 
  -5  -6  14       62.11       67.57      5.87 o 
  -4  -6  14       61.72       62.58      9.85 o 
  -3  -6  14       44.51       55.67      5.55 o 
  -2  -6  14        0.53        1.36      2.32 o 
  -1  -6  14      167.72      165.46      7.16 o 
   0  -6  14       17.88       18.13      3.91 o 
   1  -6  14       46.19       44.33      3.41 o 
   2  -6  14       48.38       58.76      7.44 o 
   3  -6  14       70.77       64.72      7.15 o 
   4  -6  14        4.50       -0.19      3.48 o 
   5  -6  14      169.79      143.76     11.40 o 
   6  -6  14        9.81        3.67      4.06 o 
  -6  -5  14       18.63       27.05      5.02 o 
  -5  -5  14       58.68       58.41      5.80 o 
  -4  -5  14       65.38       63.32      4.23 o 
  -3  -5  14      171.67      175.69      7.52 o 
  -2  -5  14       26.90       28.51      2.92 o 
  -1  -5  14       46.46       53.97      3.70 o 
   0  -5  14      108.16      121.71      5.79 o 
   1  -5  14       46.05       49.64      3.42 o 
   2  -5  14      435.56      431.48     18.59 o 
   3  -5  14      487.96      488.98     29.39 o 
   4  -5  14       59.77       64.53      7.15 o 
   5  -5  14      350.33      350.23     22.42 o 
   6  -5  14      233.92      230.93     16.23 o 
  -6  -4  14      211.60      231.74     11.60 o 
  -5  -4  14      128.51      138.06      8.11 o 
  -4  -4  14      333.16      313.78     11.62 o 
  -3  -4  14      129.04      131.98      6.83 o 
  -2  -4  14        0.60        0.67      2.98 o 
  -1  -4  14      148.10      133.54      6.03 o 
   0  -4  14      134.33      136.14      6.06 o 
   1  -4  14       20.74       19.45      2.48 o 
   2  -4  14      143.55      160.96      8.61 o 
   3  -4  14        4.92        0.97      3.28 o 
   4  -4  14      153.16      140.09     11.21 o 
   5  -4  14       32.76       40.95      5.99 o 
   6  -4  14      190.96      188.79     14.11 o 
  -7  -3  14        8.42        6.76      5.02 o 
  -6  -3  14       48.71       50.99      4.85 o 
  -5  -3  14       13.79       19.54      4.35 o 
  -4  -3  14       38.10       29.46      2.97 o 
  -3  -3  14        1.10        0.64      1.90 o 
  -2  -3  14       90.61       69.95      7.56 o 
  -1  -3  14       77.03       68.55      4.05 o 
   0  -3  14       13.10       13.79      2.19 o 
   1  -3  14      132.51      108.21      5.23 o 
   2  -3  14      113.98      108.27      5.18 o 
   3  -3  14       13.02       11.78      4.25 o 
   4  -3  14       33.13       28.98      5.22 o 
   5  -3  14        0.11       -4.44      3.28 o 
   6  -3  14        2.55       -1.16      3.67 o 
  -7  -2  14       19.52       20.28      5.60 o 
  -6  -2  14       34.98       39.73      4.21 o 
  -5  -2  14       58.78       53.40      4.56 o 
  -4  -2  14       15.15       16.26      2.47 o 
  -3  -2  14       41.37       50.61      3.48 o 
  -2  -2  14       20.19       17.72      2.47 o 
  -1  -2  14      248.69      232.00     14.37 o 
   0  -2  14      275.70      254.98     12.11 o 
   1  -2  14      188.85      178.58      9.71 o 
   2  -2  14        2.15        1.31      1.78 o 
   3  -2  14      375.43      386.04     23.97 o 
   4  -2  14       91.33       94.67      9.08 o 
   5  -2  14        0.33        0.58      3.67 o 
   6  -2  14       89.32       99.30      9.66 o 
  -7  -1  14        0.48        2.61      2.60 o 
  -6  -1  14        0.66        0.75      2.39 o 
  -5  -1  14       40.82       41.17      3.93 o 
  -4  -1  14      244.75      262.92     10.86 o 
  -3  -1  14      275.47      267.12      9.87 o 
  -2  -1  14       14.27       16.87      2.40 o 
  -1  -1  14      400.88      381.39     13.19 o 
   0  -1  14      248.79      257.61     17.71 o 
   1  -1  14       63.48       53.15      3.87 o 
   2  -1  14      202.55      218.96      8.50 o 
   3  -1  14       36.52       31.30      5.41 o 
   4  -1  14       94.21       80.37      8.11 o 
   5  -1  14        1.79        0.19      4.06 o 
  -7   0  14       12.60       10.33      3.01 o 
  -6   0  14       48.30       43.58      4.16 o 
  -5   0  14       20.55       23.81      3.21 o 
  -4   0  14        1.74        1.17      1.89 o 
  -3   0  14        2.07        5.28      1.99 o 
  -2   0  14      166.52      178.50     12.19 o 
  -1   0  14       95.85       87.14      8.01 o 
   0   0  14        5.30        7.15      2.34 o 
   1   0  14     1204.79     1153.14     36.28 o 
   2   0  14      271.04      279.12     10.32 o 
   3   0  14       13.51       14.68      4.44 o 
   4   0  14       94.27      100.47      9.85 o 
   5   0  14       51.00       42.89      6.76 o 
  -8   1  14       26.14       26.47      5.41 o 
  -7   1  14      104.77       96.38      9.76 o 
  -6   1  14        6.30       10.86      2.72 o 
  -5   1  14      217.68      216.42     10.30 o 
  -4   1  14      551.44      529.65     17.65 o 
  -3   1  14      169.04      147.68      6.35 o 
  -2   1  14      109.37      123.73      5.67 o 
  -1   1  14      266.00      276.03     17.09 o 
   0   1  14       37.91       36.74      2.67 o 
   1   1  14      240.20      241.47     10.23 o 
   2   1  14       25.32       25.34      2.82 o 
   3   1  14       28.65       19.51      5.22 o 
   4   1  14       58.70       68.00      8.11 o 
   5   1  14        0.02        0.58      4.25 o 
  -8   2  14       12.45       12.36      4.25 o 
  -7   2  14       36.54       32.20      3.86 o 
  -6   2  14        7.51        4.08      2.39 o 
  -5   2  14        1.61       -1.27      2.99 o 
  -4   2  14        0.29        0.93      1.99 o 
  -3   2  14      167.91      152.89      6.50 o 
  -2   2  14       45.35       47.44      3.33 o 
  -1   2  14      217.20      207.46      8.16 o 
   0   2  14       54.21       53.94      3.72 o 
   1   2  14       30.70       32.00      3.07 o 
   2   2  14        0.02       -0.68      2.60 o 
   3   2  14        3.62        0.58      4.06 o 
   4   2  14        3.53        5.80      4.64 o 
  -8   3  14        3.35       10.62      4.06 o 
  -7   3  14       11.70       12.22      2.72 o 
  -6   3  14        0.13        1.44      2.23 o 
  -5   3  14       37.02       38.25      3.68 o 
  -4   3  14      177.68      152.89      7.91 o 
  -3   3  14       61.92       54.36      3.99 o 
  -2   3  14      311.79      290.97     10.58 o 
  -1   3  14       55.64       60.64      6.75 o 
   0   3  14       41.26       42.92      5.75 o 
   1   3  14      146.78      149.49     12.22 o 
   2   3  14       10.15        5.02      3.48 o 
   3   3  14       86.41       71.10      8.50 o 
   4   3  14        0.49        4.64      4.44 o 
  -8   4  14       15.70       10.82      4.25 o 
  -7   4  14       21.56       18.31      3.09 o 
  -6   4  14       12.13       13.55      2.78 o 
  -5   4  14      149.96      151.25      7.85 o 
  -4   4  14       16.86       11.96      2.72 o 
  -3   4  14      198.63      186.70      7.50 o 
  -2   4  14        0.33       -0.26      1.93 o 
  -1   4  14      617.78      625.03     20.74 o 
   0   4  14       15.82       19.74      2.80 o 
   1   4  14      543.63      561.87     19.16 o 
   2   4  14        1.00        0.42      2.97 o 
   3   4  14       55.03       42.69      7.15 o 
  -7   5  14       34.85       31.99      3.77 o 
  -6   5  14        2.29        3.15      2.31 o 
  -5   5  14       98.40       90.75      5.80 o 
  -4   5  14        1.37        5.08      2.32 o 
  -3   5  14      153.59      162.05      8.38 o 
  -2   5  14       17.72       12.97      2.48 o 
  -1   5  14        1.63        1.34      2.27 o 
   0   5  14        3.15        1.93      2.13 o 
   1   5  14        5.96        5.14      2.40 o 
   2   5  14       18.64       19.13      3.95 o 
   3   5  14      176.13      186.85     15.46 o 
  -7   6  14      141.44      125.20     10.43 o 
  -6   6  14       42.42       51.45      4.29 o 
  -5   6  14       92.40      100.10      6.21 o 
  -4   6  14       12.48       11.85      2.88 o 
  -3   6  14       20.67       21.61      3.67 o 
  -2   6  14       41.30       48.00      3.66 o 
  -1   6  14       54.04       59.01      4.48 o 
   0   6  14       19.30       22.93      3.05 o 
   1   6  14       73.58       79.90      5.07 o 
   2   6  14       44.00       48.68      7.53 o 
  -7   7  14       10.43       11.01      4.06 o 
  -6   7  14        1.54       -1.51      6.57 o 
  -5   7  14       18.42       17.18      3.13 o 
  -4   7  14        1.89       -0.81      2.36 o 
  -3   7  14        2.27       -1.16      2.25 o 
  -2   7  14       74.65       74.72      5.99 o 
  -1   7  14        0.00        0.82      2.22 o 
   0   7  14       31.41       27.63      3.35 o 
   1   7  14       41.27       53.15      5.67 o 
  -6   8  14       52.44       72.45      7.73 o 
  -5   8  14        0.22        5.02      2.66 o 
  -4   8  14        0.38       -0.02      2.46 o 
  -3   8  14        4.58        7.67      2.92 o 
  -2   8  14        7.24       11.13      2.45 o 
  -1   8  14       23.15       23.87      2.94 o 
   0   8  14        0.96        2.62      2.69 o 
  -5   9  14       26.75       14.68      5.02 o 
  -4   9  14       17.37       22.36      3.80 o 
  -3   9  14        9.39       16.98      3.32 o 
  -2   9  14       56.79       71.70      5.32 o 
  -1   9  14        7.26        4.28      3.24 o 
   0 -11  15        6.26       15.65      6.18 o 
   1 -11  15        1.71       -0.97      4.44 o 
   2 -11  15        5.74        5.02      4.83 o 
   3 -11  15       38.88       38.64      7.15 o 
  -2 -10  15       21.20       28.78      6.66 o 
  -1 -10  15       10.41       10.77      4.73 o 
   0 -10  15        1.59        6.37      5.02 o 
   1 -10  15       21.26       16.81      5.60 o 
   2 -10  15      223.57      218.56     16.23 o 
   3 -10  15        4.97        2.70      4.64 o 
   4 -10  15       11.54        5.22      4.64 o 
  -3  -9  15       90.23      115.75      6.62 o 
  -2  -9  15      122.18      134.97     20.09 o 
  -1  -9  15       22.36       26.60      4.37 o 
   0  -9  15       55.00       50.81      7.53 o 
   1  -9  15        7.69        9.47      4.44 o 
   2  -9  15        0.17       -1.16      3.86 o 
   3  -9  15       23.63       15.84      5.02 o 
   4  -9  15        3.27        3.86      4.25 o 
   5  -9  15       10.64       12.56      4.83 o 
  -4  -8  15        2.10        1.24      3.05 o 
  -3  -8  15      224.05      256.61     10.93 o 
  -2  -8  15       35.77       39.90      3.75 o 
  -1  -8  15       26.30       33.49      3.57 o 
   0  -8  15       86.55       88.52      6.76 o 
   1  -8  15        7.12        8.31      4.44 o 
   2  -8  15       21.85       25.31      5.41 o 
   3  -8  15       56.41       68.58      8.11 o 
   4  -8  15       83.38       96.21      9.47 o 
   5  -8  15       10.60        9.85      4.44 o 
  -4  -7  15        1.68        3.49      2.97 o 
  -3  -7  15        1.27       -0.80      2.33 o 
  -2  -7  15       25.49       24.03      5.25 o 
  -1  -7  15       95.24       89.25      5.08 o 
   0  -7  15       14.20       21.53      2.81 o 
   1  -7  15       88.36       81.42      6.01 o 
   2  -7  15      217.06      206.97     15.27 o 
   3  -7  15        3.36        8.89      4.25 o 
   4  -7  15       87.46       83.08      8.69 o 
   5  -7  15        1.99       -4.25      3.48 o 
  -5  -6  15       20.21       21.32      4.23 o 
  -4  -6  15        0.04        2.20      3.48 o 
  -3  -6  15       76.84       76.62      4.76 o 
  -2  -6  15       30.41       35.75      3.49 o 
  -1  -6  15       70.49       76.35      4.60 o 
   0  -6  15       37.31       35.53      3.23 o 
   1  -6  15       18.28       19.36      3.54 o 
   2  -6  15      346.74      374.80     23.97 o 
   3  -6  15       12.92       10.05      4.44 o 
   4  -6  15       61.68       58.92      7.15 o 
   5  -6  15       25.96       20.48      5.02 o 
  -6  -5  15       35.11       38.25      7.15 o 
  -5  -5  15       34.99       36.87      4.62 o 
  -4  -5  15        1.72        0.68      3.67 o 
  -3  -5  15       22.34       14.75      2.75 o 
  -2  -5  15        8.24        7.77      2.37 o 
  -1  -5  15        0.08       -2.67      1.78 o 
   0  -5  15       77.94       74.29      4.36 o 
   1  -5  15      153.96      153.25      6.68 o 
   2  -5  15        6.01        5.41      3.86 o 
   3  -5  15      129.66      128.68     10.63 o 
   4  -5  15        1.12       -4.64      3.09 o 
   5  -5  15       26.97       30.33      5.80 o 
  -6  -4  15       58.17       55.04      5.39 o 
  -5  -4  15      114.08      125.44      7.67 o 
  -4  -4  15        8.10        6.80      2.93 o 
  -3  -4  15      115.91      113.51      7.76 o 
  -2  -4  15       57.97       52.39      3.78 o 
  -1  -4  15        4.40        3.87      2.03 o 
   0  -4  15     1473.50     1378.20     43.08 o 
   1  -4  15      136.21      145.52      6.38 o 
   2  -4  15        9.21        9.44      2.93 o 
   3  -4  15       12.18       14.87      4.64 o 
   4  -4  15       90.29       94.48      9.27 o 
   5  -4  15       10.19       16.03      4.83 o 
  -6  -3  15       19.09       25.41      3.88 o 
  -5  -3  15        0.06       -0.62      2.50 o 
  -4  -3  15       27.46       25.11      2.92 o 
  -3  -3  15      304.25      282.42     10.65 o 
  -2  -3  15      253.64      208.66      8.32 o 
  -1  -3  15      214.86      189.93      7.71 o 
   0  -3  15        5.86        4.12      1.90 o 
   1  -3  15        0.66        1.28      1.87 o 
   2  -3  15       18.75       11.76      3.07 o 
   3  -3  15        1.47        0.97      3.86 o 
   4  -3  15      146.34      133.90     11.21 o 
   5  -3  15       48.07       42.31      6.38 o 
  -7  -2  15       45.24       44.82      6.95 o 
  -6  -2  15        5.70        0.74      2.80 o 
  -5  -2  15       34.97       46.29      6.95 o 
  -4  -2  15      122.13      105.95      5.38 o 
  -3  -2  15      124.34      114.50      6.22 o 
  -2  -2  15      349.42      262.22     15.92 o 
  -1  -2  15       30.44       34.88      3.03 o 
   0  -2  15       24.64       36.92      3.11 o 
   1  -2  15       42.57       48.64      3.43 o 
   2  -2  15      139.35      137.29      7.99 o 
   3  -2  15       40.41       43.08      6.38 o 
   4  -2  15      205.08      191.69     14.30 o 
   5  -2  15        6.98        9.85      4.83 o 
  -7  -1  15        6.29       10.24      4.64 o 
  -6  -1  15       14.67       22.11      3.62 o 
  -5  -1  15        4.73        5.20      2.66 o 
  -4  -1  15        4.83        9.49      2.26 o 
  -3  -1  15        7.02        3.71      1.99 o 
  -2  -1  15       69.63       58.08      3.72 o 
  -1  -1  15      216.89      197.90      8.20 o 
   0  -1  15       67.73       58.34      6.83 o 
   1  -1  15      154.13      147.24      6.46 o 
   2  -1  15       10.01       13.76      3.34 o 
   3  -1  15      137.33      107.43      9.85 o 
   4  -1  15       10.31       11.01      4.64 o 
   5  -1  15      114.32      122.88     11.21 o 
  -7   0  15       93.06       93.90      9.27 o 
  -6   0  15       26.70       26.02      4.35 o 
  -5   0  15        0.00       -2.92      1.95 o 
  -4   0  15        4.88        2.15      2.27 o 
  -3   0  15      295.86      271.36     10.07 o 
  -2   0  15        9.14       12.83      2.36 o 
  -1   0  15      262.76      214.22      8.35 o 
   0   0  15       22.61       26.99      2.81 o 
   1   0  15       68.23       68.20      4.14 o 
   2   0  15      176.97      172.91      9.50 o 
   3   0  15      108.82      135.44     11.59 o 
   4   0  15       22.29       19.12      5.41 o 
   5   0  15       11.44       10.62      5.22 o 
  -7   1  15        4.20        4.06      3.86 o 
  -6   1  15       49.82       52.84      4.48 o 
  -5   1  15       14.67       12.35      4.15 o 
  -4   1  15       11.87       25.65      3.33 o 
  -3   1  15      117.32       81.43      4.52 o 
  -2   1  15        0.73       -0.80      1.73 o 
  -1   1  15       45.84       46.66      3.40 o 
   0   1  15       11.28        9.57      2.30 o 
   1   1  15        4.16        7.63      2.29 o 
   2   1  15      195.74      229.63     11.68 o 
   3   1  15        3.23        5.60      4.44 o 
   4   1  15      114.99      112.83     11.21 o 
  -7   2  15       83.47       88.72      5.94 o 
  -6   2  15        0.06        0.82      2.25 o 
  -5   2  15        2.02        1.47      2.31 o 
  -4   2  15       13.28       12.44      2.83 o 
  -3   2  15      233.86      220.43     11.14 o 
  -2   2  15        1.34        0.99      2.00 o 
  -1   2  15        0.15        0.47      2.30 o 
   0   2  15       99.91      121.30      5.97 o 
   1   2  15        1.49        0.72      1.97 o 
   2   2  15       23.03       24.86      5.70 o 
   3   2  15      234.33      223.78     16.62 o 
   4   2  15        6.34       11.78      5.41 o 
  -7   3  15       11.05       11.20      4.25 o 
  -6   3  15       16.15       20.59      3.19 o 
  -5   3  15       43.31       25.71      3.34 o 
  -4   3  15        0.06        0.05      2.23 o 
  -3   3  15       13.23        6.38      2.19 o 
  -2   3  15       85.90       79.62      4.53 o 
  -1   3  15        1.85        0.83      1.97 o 
   0   3  15       52.52       52.87      3.91 o 
   1   3  15      161.36      176.46      7.79 o 
   2   3  15        4.82        3.69      4.35 o 
   3   3  15      330.06      379.98     25.13 o 
  -7   4  15      136.87      152.25     11.98 o 
  -6   4  15        3.16        1.84      3.38 o 
  -5   4  15       38.22       25.98      3.33 o 
  -4   4  15        0.51       -1.70      2.23 o 
  -3   4  15       26.95       28.41      6.66 o 
  -2   4  15       48.99       43.44      6.43 o 
  -1   4  15       87.73       91.63      5.12 o 
   0   4  15       39.42       30.18      3.25 o 
   1   4  15       15.56       27.05      3.19 o 
   2   4  15       25.12       30.41      5.22 o 
   3   4  15       75.17       92.15     10.05 o 
  -7   5  15        0.11       -4.35      2.90 o 
  -6   5  15       20.28       23.15      3.34 o 
  -5   5  15       97.32      100.11      6.21 o 
  -4   5  15       65.51       63.08      5.80 o 
  -3   5  15       52.61       45.13      4.26 o 
  -2   5  15       51.82       50.12      3.86 o 
  -1   5  15       63.22       74.39      4.62 o 
   0   5  15      100.76      107.36      6.12 o 
   1   5  15       41.00       43.07      5.12 o 
   2   5  15        8.88       16.03      5.80 o 
  -7   6  15       13.20        5.02      4.25 o 
  -6   6  15       17.39       16.23      4.64 o 
  -5   6  15        6.17        6.74      2.78 o 
  -4   6  15        9.12       15.93      3.24 o 
  -3   6  15       53.22       54.40      4.81 o 
  -2   6  15        0.87       -1.35      2.32 o 
  -1   6  15      146.87      151.22      7.13 o 
   0   6  15       14.99       18.82      3.09 o 
   1   6  15       54.56       53.02      5.89 o 
  -6   7  15        3.44       11.59      4.44 o 
  -5   7  15        0.87       -0.26      2.45 o 
  -4   7  15       24.14       27.36      3.74 o 
  -3   7  15        8.78        8.94      3.38 o 
  -2   7  15        0.66        4.00      2.78 o 
  -1   7  15        0.14        1.34      3.86 o 
   0   7  15        4.17        2.87      2.64 o 
  -5   8  15       24.64       33.81      6.18 o 
  -4   8  15       11.88       14.54      4.83 o 
  -3   8  15       12.66       11.47      3.34 o 
  -2   8  15        6.76       10.36      2.47 o 
  -1   8  15       72.72       81.95      6.44 o 
  -1 -10  16        0.13       -1.93      5.02 o 
   0 -10  16        0.01        3.28      5.02 o 
   1 -10  16       14.80       12.36      5.41 o 
   2 -10  16       13.37       12.94      5.80 o 
   3 -10  16        0.71        4.25      4.83 o 
  -2  -9  16       17.49       18.58      4.23 o 
  -1  -9  16       12.37       10.29      4.83 o 
   0  -9  16        2.18        5.02      4.83 o 
   1  -9  16       42.73       52.16      7.73 o 
   2  -9  16        0.90        3.09      4.25 o 
   3  -9  16        8.14        8.50      4.83 o 
   4  -9  16      160.61      195.35     15.26 o 
  -3  -8  16        0.03       -2.09      2.47 o 
  -2  -8  16        0.52       -2.34      2.13 o 
  -1  -8  16        0.20        2.12      3.14 o 
   0  -8  16        1.27        1.93      3.14 o 
   1  -8  16       11.41       16.03      5.02 o 
   2  -8  16       40.85       38.06      6.76 o 
   3  -8  16      116.26      127.33     11.79 o 
   4  -8  16       50.67       60.27      7.73 o 
  -4  -7  16       74.88       87.51      6.93 o 
  -3  -7  16       19.37       24.70      3.40 o 
  -2  -7  16       11.39        7.53      2.59 o 
  -1  -7  16       33.25       33.49      3.80 o 
   0  -7  16      172.23      172.99      9.63 o 
   1  -7  16        1.17        0.00      4.25 o 
   2  -7  16       35.00       47.91      7.15 o 
   3  -7  16       21.75       26.66      5.80 o 
   4  -7  16       48.91       60.85      7.92 o 
  -5  -6  16       90.49      109.71      7.70 o 
  -4  -6  16       10.32       12.80      3.60 o 
  -3  -6  16       30.53       33.49      3.66 o 
  -2  -6  16        1.50       -2.87      1.92 o 
  -1  -6  16        1.07        0.13      2.25 o 
   0  -6  16        9.36       11.81      3.27 o 
   1  -6  16      108.62       86.84      6.22 o 
   2  -6  16        2.04       -2.90      3.86 o 
   3  -6  16       50.35       47.14      6.76 o 
   4  -6  16        2.34        3.86      4.25 o 
   5  -6  16        1.41       -1.93      3.48 o 
  -5  -5  16       41.72       51.33      6.95 o 
  -4  -5  16      163.01      170.25      9.48 o 
  -3  -5  16       21.99       27.53      3.48 o 
  -2  -5  16      102.77      107.65      5.66 o 
  -1  -5  16        0.48        0.28      2.03 o 
   0  -5  16       81.29       76.79      7.81 o 
   1  -5  16       12.00       12.29      3.28 o 
   2  -5  16       22.50       23.95      5.22 o 
   3  -5  16        3.30        9.66      4.25 o 
   4  -5  16       16.78       16.23      5.02 o 
   5  -5  16        5.74       -2.90      3.67 o 
  -6  -4  16        9.69       10.24      5.80 o 
  -5  -4  16       58.85       54.72      5.11 o 
  -4  -4  16        7.89        3.93      2.80 o 
  -3  -4  16        1.43        3.58      3.03 o 
  -2  -4  16       56.81       51.57      3.83 o 
  -1  -4  16        0.33        1.28      1.96 o 
   0  -4  16        7.04        5.03      2.13 o 
   1  -4  16      258.23      225.32     13.24 o 
   2  -4  16        0.87       -1.74      3.67 o 
   3  -4  16        7.82       20.09      5.22 o 
   4  -4  16       16.11       19.12      5.22 o 
   5  -4  16        0.60        5.80      4.06 o 
  -6  -3  16        0.00        6.76      5.02 o 
  -5  -3  16      127.67      126.72     10.63 o 
  -4  -3  16        1.58       -1.10      2.55 o 
  -3  -3  16      370.94      359.54     13.07 o 
  -2  -3  16        4.48        0.81      2.19 o 
  -1  -3  16      446.88      382.68     13.59 o 
   0  -3  16        0.23        1.25      2.00 o 
   1  -3  16      252.84      241.68     13.64 o 
   2  -3  16        7.12        1.16      3.86 o 
   3  -3  16       18.54       19.70      5.02 o 
   4  -3  16        2.69        4.25      4.06 o 
   5  -3  16       31.74       35.16      6.57 o 
  -6  -2  16        7.65        8.76      3.86 o 
  -5  -2  16        4.99        4.68      2.74 o 
  -4  -2  16       97.26       92.81     10.34 o 
  -3  -2  16       27.89       27.36      2.96 o 
  -2  -2  16        0.48        0.70      2.04 o 
  -1  -2  16      484.73      407.24     14.31 o 
   0  -2  16      250.10      219.11      8.69 o 
   1  -2  16      316.08      304.38     11.22 o 
   2  -2  16      233.45      228.23     16.23 o 
   3  -2  16      102.57      108.78     10.43 o 
   4  -2  16        9.26       14.49      5.22 o 
  -6  -1  16        6.08        6.17      2.92 o 
  -5  -1  16       14.86        9.36      3.02 o 
  -4  -1  16       60.08       65.23      5.09 o 
  -3  -1  16      254.54      264.29     14.01 o 
  -2  -1  16       78.48       66.58      4.07 o 
  -1  -1  16       50.49       47.15      3.73 o 
   0  -1  16      117.53      104.22      6.36 o 
   1  -1  16      175.19      178.98      7.65 o 
   2  -1  16       44.52       44.15      4.64 o 
   3  -1  16      148.42      133.32     11.40 o 
   4  -1  16       21.03       21.06      5.60 o 
  -7   0  16       11.13        3.67      4.06 o 
  -6   0  16       53.35       63.78      5.23 o 
  -5   0  16       16.92       16.03      3.19 o 
  -4   0  16      193.50      183.79      9.37 o 
  -3   0  16       48.08       43.35      3.46 o 
  -2   0  16       15.01       15.28      2.47 o 
  -1   0  16       48.62       50.05      3.64 o 
   0   0  16       61.35       62.62      4.02 o 
   1   0  16        5.31        2.15      2.10 o 
   2   0  16       59.76       67.62      7.44 o 
   3   0  16        7.62       10.43      4.64 o 
   4   0  16       21.68       22.22      5.80 o 
  -7   1  16        3.83        4.44      4.25 o 
  -6   1  16        3.83        2.97      2.58 o 
  -5   1  16       17.95       20.80      3.27 o 
  -4   1  16        2.76        1.59      2.39 o 
  -3   1  16      182.34      153.26     11.48 o 
  -2   1  16      121.34      132.70      6.12 o 
  -1   1  16       48.55       69.55      4.28 o 
   0   1  16       22.56       23.70      4.17 o 
   1   1  16       45.76       43.22      3.55 o 
   2   1  16      158.72      157.26      9.22 o 
   3   1  16       11.33        9.08      4.83 o 
   4   1  16       63.82       69.36      8.89 o 
  -7   2  16        7.39       12.36      4.83 o 
  -6   2  16        1.66        1.45      3.48 o 
  -5   2  16        8.88        7.51      5.80 o 
  -4   2  16       13.85       12.15      2.92 o 
  -3   2  16       35.98       37.70      3.28 o 
  -2   2  16       19.58       20.99      3.08 o 
  -1   2  16        0.19        0.07      2.06 o 
   0   2  16        0.26       -1.13      3.82 o 
   1   2  16       11.39        9.55      2.55 o 
   2   2  16       29.25       23.18      5.80 o 
   3   2  16       33.19       33.03      6.95 o 
  -7   3  16        0.29        0.58      3.86 o 
  -6   3  16       22.92       22.60      3.33 o 
  -5   3  16        4.71        3.32      2.55 o 
  -4   3  16        6.61        8.38      2.64 o 
  -3   3  16       24.89       25.32      3.57 o 
  -2   3  16       89.19       99.48      5.92 o 
  -1   3  16       11.30       13.45      2.58 o 
   0   3  16       37.04       28.76      3.18 o 
   1   3  16       18.34       20.87      4.03 o 
   2   3  16       30.19       50.03      7.92 o 
   3   3  16      113.50      146.84     13.33 o 
  -7   4  16        1.59        1.74      4.06 o 
  -6   4  16       25.81       29.91      3.77 o 
  -5   4  16        0.46        1.55      3.48 o 
  -4   4  16       26.45       35.66      4.73 o 
  -3   4  16        1.06        4.03      2.54 o 
  -2   4  16       50.93       48.56      3.81 o 
  -1   4  16        1.49        2.67      2.24 o 
   0   4  16       11.45       12.63      4.04 o 
   1   4  16       85.74      100.80      7.24 o 
   2   4  16        0.46        2.51      4.83 o 
  -6   5  16        2.71        5.60      4.25 o 
  -5   5  16        2.66        2.66      2.69 o 
  -4   5  16        5.88        2.99      5.31 o 
  -3   5  16       26.82       22.96      3.66 o 
  -2   5  16        5.17       -1.49      3.09 o 
  -1   5  16       10.28        8.57      3.25 o 
   0   5  16       13.59       16.18      3.06 o 
   1   5  16       35.24       39.72      5.19 o 
  -6   6  16      279.33      344.19     22.22 o 
  -5   6  16       26.02       29.38      3.88 o 
  -4   6  16       23.85       25.36      4.15 o 
  -3   6  16       66.59       68.53      6.67 o 
  -2   6  16      161.37      163.81      9.13 o 
  -1   6  16        3.24        3.83      3.38 o 
   0   6  16        9.33        5.01      2.61 o 
  -5   7  16        0.71       -1.74      3.86 o 
  -4   7  16      230.27      266.80     12.75 o 
  -3   7  16        1.68       -0.06      2.83 o 
  -2   7  16        0.36        0.01      2.88 o 
  -1   7  16        6.46       12.92      3.53 o 
  -3   8  16       17.25       22.41      6.18 o 
  -1  -9  17        1.23        3.28      5.22 o 
   0  -9  17       17.65       19.12      5.99 o 
   1  -9  17        0.04       -3.48      4.25 o 
   2  -9  17       61.85       59.31      8.11 o 
   3  -9  17        0.59       -5.41      4.25 o 
  -2  -8  17       40.69       57.73      5.87 o 
  -1  -8  17       29.25       28.80      6.86 o 
   0  -8  17      155.55      204.62     16.04 o 
   1  -8  17       13.09       11.98      5.02 o 
   2  -8  17      173.64      193.61     15.46 o 
   3  -8  17       41.22       34.19      6.57 o 
  -3  -7  17       33.46       33.04      4.05 o 
  -2  -7  17        2.09        5.63      3.29 o 
  -1  -7  17       29.04       29.05      4.54 o 
   0  -7  17        7.16        0.39      3.13 o 
   1  -7  17      104.39       91.00      9.66 o 
   2  -7  17       13.94       20.48      5.60 o 
   3  -7  17      160.13      141.44     12.56 o 
   4  -7  17       42.35       43.66      7.15 o 
  -4  -6  17        0.37       -0.73      2.92 o 
  -3  -6  17       37.24       43.67      4.10 o 
  -2  -6  17       24.23       23.26      3.23 o 
  -1  -6  17      100.92      114.24      7.76 o 
   0  -6  17      191.11      208.29     14.20 o 
   1  -6  17        3.46        6.37      4.83 o 
   2  -6  17      123.40      121.53     11.40 o 
   3  -6  17       27.58       35.93      6.57 o 
   4  -6  17        1.15        4.44      4.44 o 
  -5  -5  17        0.68        0.00      5.02 o 
  -4  -5  17       71.61       78.78      6.19 o 
  -3  -5  17       62.81       67.65      4.74 o 
  -2  -5  17      100.85      103.57      5.63 o 
  -1  -5  17       25.48       32.07      3.37 o 
   0  -5  17       68.56       69.97      7.15 o 
   1  -5  17       87.45       85.41      9.76 o 
   2  -5  17       25.62       24.53      5.60 o 
   3  -5  17       66.19       57.38      7.53 o 
   4  -5  17       44.94       46.75      6.76 o 
  -5  -4  17       13.79       17.72      5.02 o 
  -4  -4  17        0.07        0.70      7.82 o 
  -3  -4  17        1.83       -2.74      2.08 o 
  -2  -4  17       53.18       62.35      4.47 o 
  -1  -4  17        0.07       -2.86      1.91 o 
   0  -4  17      271.77      285.75     10.87 o 
   1  -4  17       51.01       57.18      5.12 o 
   2  -4  17       21.90       26.47      5.60 o 
   3  -4  17       18.60       17.39      5.22 o 
   4  -4  17        9.08       10.82      4.83 o 
  -5  -3  17      105.74      129.53     16.04 o 
  -4  -3  17        7.16        3.47      2.92 o 
  -3  -3  17        2.65        1.88      2.21 o 
  -2  -3  17       21.67       19.35      2.81 o 
  -1  -3  17        0.10        0.13      2.08 o 
   0  -3  17        3.13        4.28      2.13 o 
   1  -3  17       58.70       41.06      4.51 o 
   2  -3  17       40.68       31.88      5.99 o 
   3  -3  17        1.29        1.35      4.06 o 
   4  -3  17        6.12        6.37      4.44 o 
  -6  -2  17        0.00       -6.08      4.06 o 
  -5  -2  17        2.54        7.11      3.11 o 
  -4  -2  17       27.66       38.21      4.31 o 
  -3  -2  17       27.15       27.40      3.91 o 
  -2  -2  17       64.43       64.94      4.25 o 
  -1  -2  17        4.90        4.13      2.67 o 
   0  -2  17        0.00        1.94      2.13 o 
   1  -2  17       65.49       77.91      6.01 o 
   2  -2  17       34.47       43.47      6.76 o 
   3  -2  17       15.06        3.86      4.64 o 
   4  -2  17       14.84        8.31      4.83 o 
  -6  -1  17       25.64       34.00      6.37 o 
  -5  -1  17       72.89       92.85      8.60 o 
  -4  -1  17       34.87       31.28      3.99 o 
  -3  -1  17       11.64       10.75      2.66 o 
  -2  -1  17      124.01      125.66      6.04 o 
  -1  -1  17        9.89       16.03      2.66 o 
   0  -1  17        8.70       13.02      3.48 o 
   1  -1  17        2.33       -1.43      2.72 o 
   2  -1  17        5.55        1.74      4.25 o 
   3  -1  17       34.02       30.72      6.38 o 
   4  -1  17       26.78       30.52      6.57 o 
  -6   0  17        1.20       -0.19      4.25 o 
  -5   0  17       57.88       51.13      4.70 o 
  -4   0  17       20.47       13.85      3.16 o 
  -3   0  17        0.54        2.68      2.18 o 
  -2   0  17      217.10      204.33      8.45 o 
  -1   0  17      169.09      164.14      7.28 o 
   0   0  17       35.12       44.12      4.13 o 
   1   0  17       17.94       15.89      4.83 o 
   2   0  17        7.07        8.89      4.83 o 
   3   0  17       46.82       53.90      7.73 o 
  -6   1  17        0.13       -2.90      3.86 o 
  -5   1  17      127.28      126.69      7.57 o 
  -4   1  17      124.28      128.94      8.31 o 
  -3   1  17       12.40       15.80      3.22 o 
  -2   1  17        0.12       -1.95      1.92 o 
  -1   1  17       10.43        3.84      2.19 o 
   0   1  17       18.80       21.25      3.01 o 
   1   1  17        2.20        6.25      5.70 o 
   2   1  17       15.84       20.86      5.80 o 
   3   1  17        0.14        3.48      4.44 o 
  -6   2  17        2.29        3.48      4.25 o 
  -5   2  17       10.95       12.74      3.02 o 
  -4   2  17        9.26       10.65      3.19 o 
  -3   2  17       24.08       27.27      3.66 o 
  -2   2  17       64.81       67.41      4.34 o 
  -1   2  17      318.56      356.01     13.15 o 
   0   2  17       19.46       17.01      2.80 o 
   1   2  17       56.74       69.44      5.94 o 
   2   2  17      111.04      133.12     12.17 o 
  -6   3  17       37.34       32.84      5.99 o 
  -5   3  17      130.76      145.81      9.27 o 
  -4   3  17       15.60       25.57      3.60 o 
  -3   3  17        1.25        1.57      3.19 o 
  -2   3  17       32.33       25.17      3.88 o 
  -1   3  17        0.09        0.72      2.15 o 
   0   3  17       26.35       32.19      3.43 o 
   1   3  17       38.38       54.55      5.58 o 
   2   3  17       42.15       38.83      7.34 o 
  -6   4  17      156.23      164.62     13.33 o 
  -5   4  17        0.20       -0.43      2.60 o 
  -4   4  17        3.31        3.34      2.74 o 
  -3   4  17        2.86        3.81      2.83 o 
  -2   4  17       24.54       28.11      6.18 o 
  -1   4  17       11.43       11.58      2.77 o 
   0   4  17        1.09       -2.70      2.27 o 
   1   4  17        3.03       16.29      4.30 o 
  -5   5  17      138.83      176.21     13.91 o 
  -4   5  17       16.17       15.01      3.41 o 
  -3   5  17        2.35        7.26      3.06 o 
  -2   5  17       38.28       41.56      4.70 o 
  -1   5  17       43.63       36.83      4.30 o 
   0   5  17        0.62       -1.27      6.76 o 
  -5   6  17       15.29       25.89      5.80 o 
  -4   6  17        4.29        0.39      4.44 o 
  -3   6  17       22.89       34.77      4.40 o 
  -2   6  17       50.49       61.15      5.56 o 
  -1   6  17       12.90       16.70      3.80 o 
  -1  -8  18       51.10       65.20      6.27 o 
   0  -8  18        0.81       -5.80      3.86 o 
   1  -8  18       33.55       29.56      6.38 o 
   2  -8  18        8.88       12.75      5.41 o 
  -2  -7  18        0.01       -0.03      3.41 o 
  -1  -7  18      141.63      149.87      9.35 o 
   0  -7  18       94.44       95.25     10.24 o 
   1  -7  18        9.86       14.49      5.60 o 
   2  -7  18      273.03      313.27     21.64 o 
   3  -7  18        0.27        4.83      5.02 o 
  -3  -6  18       27.10       25.66      4.23 o 
  -2  -6  18       39.12       50.17      4.18 o 
  -1  -6  18        0.56       -1.37      3.09 o 
   0  -6  18        0.00        1.40      3.00 o 
   1  -6  18       41.91       39.41      7.15 o 
   2  -6  18        0.14       -0.39      4.25 o 
   3  -6  18       46.43       60.66      8.31 o 
  -4  -5  18        0.31       -1.33      2.99 o 
  -3  -5  18       56.61       60.99      4.64 o 
  -2  -5  18        1.40        0.11      2.27 o 
  -1  -5  18        0.11       -1.04      2.08 o 
   0  -5  18       17.10       18.69      3.88 o 
   1  -5  18       23.37       16.81      5.22 o 
   2  -5  18        1.49        1.55      4.25 o 
   3  -5  18        1.04        4.44      4.44 o 
  -4  -4  18       32.16       26.21      4.16 o 
  -3  -4  18        8.71        8.64      2.61 o 
  -2  -4  18      223.90      204.74      8.80 o 
  -1  -4  18       27.06       24.90      3.15 o 
   0  -4  18        9.97       10.24      3.41 o 
   1  -4  18        3.92        3.48      4.25 o 
   2  -4  18        0.01       -1.55      4.06 o 
   3  -4  18        2.38       12.75      5.22 o 
  -5  -3  18       18.27       26.00      5.89 o 
  -4  -3  18       11.51       17.05      3.66 o 
  -3  -3  18        4.40        7.33      2.58 o 
  -2  -3  18        3.23        2.81      2.36 o 
  -1  -3  18        0.37       -0.17      2.21 o 
   0  -3  18      115.75       93.87      6.75 o 
   1  -3  18        0.38       -1.93      2.64 o 
   2  -3  18        6.11        0.97      4.25 o 
   3  -3  18       27.84       30.52      6.37 o 
  -5  -2  18       37.90       42.59      4.84 o 
  -4  -2  18        1.52       -1.92      2.55 o 
  -3  -2  18        5.49        9.02      2.63 o 
  -2  -2  18      129.33      136.83      6.62 o 
  -1  -2  18       17.55       21.44      2.93 o 
   0  -2  18       14.72       20.15      3.75 o 
   1  -2  18        0.48        0.63      2.90 o 
   2  -2  18        9.51       14.10      5.41 o 
   3  -2  18        8.13        5.80      4.64 o 
  -5  -1  18        9.69        9.68      3.20 o 
  -4  -1  18        1.35       -0.12      7.34 o 
  -3  -1  18        3.13        5.54      2.80 o 
  -2  -1  18      185.50      165.45     11.56 o 
  -1  -1  18       68.24       56.07      4.10 o 
   0  -1  18        1.23       -1.45      2.02 o 
   1  -1  18       32.49       27.44      4.23 o 
   2  -1  18        2.40        1.93      4.64 o 
   3  -1  18      105.96       81.92      9.47 o 
  -5   0  18        1.29        3.53      3.00 o 
  -4   0  18        0.05        2.01      2.64 o 
  -3   0  18        3.30        8.19      2.99 o 
  -2   0  18       16.94       18.29      2.89 o 
  -1   0  18       11.27       10.44      2.61 o 
   0   0  18        8.12        6.37      2.44 o 
   1   0  18       46.44       51.32      5.38 o 
   2   0  18        3.75        4.25      4.64 o 
  -6   1  18        6.14        9.08      4.83 o 
  -5   1  18       74.05       86.93      6.21 o 
  -4   1  18       86.14       70.54      5.50 o 
  -3   1  18       42.05       55.53      4.95 o 
  -2   1  18       66.91       59.16      4.27 o 
  -1   1  18       43.32       43.57      3.74 o 
   0   1  18        6.07        4.18      3.63 o 
   1   1  18       77.08       88.37      6.96 o 
   2   1  18       19.60       21.06      6.18 o 
  -5   2  18       24.74       35.56      5.31 o 
  -4   2  18       65.82       80.85     11.78 o 
  -3   2  18      195.18      208.30     10.69 o 
  -2   2  18       13.44       15.38      2.83 o 
  -1   2  18       68.79       76.16      4.83 o 
   0   2  18      240.46      256.60     13.12 o 
   1   2  18       10.32       15.48      5.89 o 
   2   2  18       37.09       41.73      7.34 o 
  -5   3  18        1.79       -0.58      4.25 o 
  -4   3  18        0.48        2.13      6.37 o 
  -3   3  18        7.92       11.77      3.34 o 
  -2   3  18        5.54        2.30      2.86 o 
  -1   3  18       31.20       33.45      3.65 o 
   0   3  18        2.09        2.02      3.43 o 
   1   3  18      129.12      132.53      8.74 o 
  -5   4  18       44.35       51.00      7.53 o 
  -4   4  18       81.25       92.44      6.54 o 
  -3   4  18      102.47      121.17      7.57 o 
  -2   4  18       40.50       50.03      5.03 o 
  -1   4  18       96.15      102.29      5.93 o 
   0   4  18       56.91       69.97      6.62 o 
  -4   5  18        2.06        2.70      4.83 o 
  -3   5  18        3.97        5.16      3.20 o 
  -2   5  18       52.65       55.04      5.31 o 
  -1   5  18        6.94        5.73      3.53 o 
  -1  -7  19       37.54       49.48      7.34 o 
   0  -7  19      148.68      184.72     15.26 o 
   1  -7  19       65.54       53.32      8.11 o 
  -2  -6  19       11.98       11.13      4.25 o 
  -1  -6  19        0.33       -1.06      3.14 o 
   0  -6  19       12.91        4.83      5.22 o 
   1  -6  19      151.03      162.88     13.91 o 
   2  -6  19        0.81       -6.57      4.64 o 
  -3  -5  19        3.88        7.02      3.47 o 
  -2  -5  19      126.19      144.33      7.24 o 
  -1  -5  19       21.98       33.68      4.78 o 
   0  -5  19       45.07       50.42      7.53 o 
   1  -5  19       17.92       25.69      6.57 o 
   2  -5  19      135.80      172.15     14.49 o 
  -4  -4  19      104.76       90.39      6.74 o 
  -3  -4  19        6.29        6.77      3.38 o 
  -2  -4  19        3.37        2.09      2.42 o 
  -1  -4  19        2.22        2.80      3.14 o 
   0  -4  19        7.65        7.78      3.48 o 
   1  -4  19        0.89       -5.41      4.06 o 
   2  -4  19        7.31        8.11      4.83 o 
  -4  -3  19       16.29       13.29      3.74 o 
  -3  -3  19       97.70       95.40     12.75 o 
  -2  -3  19       90.46       93.50      5.46 o 
  -1  -3  19       11.24       18.56      3.65 o 
   0  -3  19       12.18       12.22      3.86 o 
   1  -3  19       34.09       29.75      6.38 o 
   2  -3  19       28.04       35.35      6.95 o 
  -4  -2  19      125.04      151.54     16.33 o 
  -3  -2  19        0.01        0.40      2.72 o 
  -2  -2  19        2.04        1.38      2.30 o 
  -1  -2  19       43.10       54.35      4.18 o 
   0  -2  19       49.63       40.27      6.38 o 
   1  -2  19        9.66       11.98      5.41 o 
   2  -2  19       18.97       22.22      6.18 o 
  -5  -1  19       14.93       34.77      6.76 o 
  -4  -1  19        2.43        1.52      2.78 o 
  -3  -1  19       39.63       23.30      3.95 o 
  -2  -1  19       11.46       10.45      2.67 o 
  -1  -1  19       18.43       20.42      3.04 o 
   0  -1  19        0.27       -3.89      2.86 o 
   1  -1  19       87.42       77.09      9.08 o 
   2  -1  19       60.36       81.33      9.85 o 
  -5   0  19      118.06      138.72     12.75 o 
  -4   0  19        5.95        4.51      2.92 o 
  -3   0  19       25.88       40.68      4.62 o 
  -2   0  19       11.50       15.34      3.94 o 
  -1   0  19       52.43       63.48      4.55 o 
   0   0  19        1.80       -0.38      2.93 o 
   1   0  19       81.21      105.49     10.82 o 
  -5   1  19      237.54      282.72     19.71 o 
  -4   1  19       30.73       22.94      5.02 o 
  -3   1  19        0.18        2.25      2.86 o 
  -2   1  19        3.19        1.35      2.27 o 
  -1   1  19       19.63       22.03      3.23 o 
   0   1  19      109.31      118.47      8.13 o 
   1   1  19       19.06       24.34      6.37 o 
  -4   2  19       51.02       52.31      5.23 o 
  -3   2  19       71.47       90.18      6.54 o 
  -2   2  19       46.58       61.22      5.31 o 
  -1   2  19       78.59       83.64      5.30 o 
   0   2  19        1.29        2.26      5.70 o 
  -4   3  19      112.82      128.48     12.17 o 
  -3   3  19        2.13        2.08      3.19 o 
  -2   3  19      180.48      206.18     10.91 o 
  -1   3  19       81.59       90.69      5.68 o 
  -3   4  19      282.13      339.88     15.88 o 
  -2   4  19       29.68       34.56      4.62 o 
  -1  -5  20       24.89       30.38      4.91 o 
   0  -5  20        0.15       -3.48      4.83 o 
  -2  -4  20      141.58      152.83      9.77 o 
  -1  -4  20       89.21      101.08      7.58 o 
   0  -4  20       29.50       18.16      5.99 o 
   1  -4  20        1.32        5.99      5.02 o 
  -3  -3  20        0.18       -0.43      3.02 o 
  -2  -3  20        8.64       17.56      3.23 o 
  -1  -3  20        2.90        3.28      3.77 o 
   0  -3  20       46.04       60.99      6.01 o 
   1  -3  20       44.25       48.68      8.11 o 
  -3  -2  20       21.21       27.35      4.36 o 
  -2  -2  20       24.42       38.14      3.94 o 
  -1  -2  20       10.48       10.98      3.75 o 
   0  -2  20       40.71       46.13      5.26 o 
   1  -2  20        0.14       -2.12      4.83 o 
  -3  -1  20       35.84       40.14      4.89 o 
  -2  -1  20       11.72       18.31      3.92 o 
  -1  -1  20      132.88      125.14      8.33 o 
   0  -1  20        0.17       -1.68      3.34 o 
  -3   0  20        0.02       -1.49      2.83 o 
  -2   0  20        0.40       -1.11      5.99 o 
  -1   0  20      119.77      152.03     11.40 o 
   0   0  20        0.70        6.23      3.67 o 
  -3   1  20       53.77       76.14      7.44 o 
  -2   1  20        0.19        2.72      2.99 o 
  -1   1  20      123.23      161.17      9.90 o 
  -2   2  20       19.33       30.51      6.47 o 
                                                 
